# Supplementary material for: Global burden of soil-transmitted helminth infections, 1990–2021
Source: Infect Dis Poverty. 2024 Oct 24;13:77. doi: 10.1186/s40249-024-01238-9 (PMC11515461; doi:10.1186/s40249-024-01238-9)
Supplement: Supplementary file 1 — Supplementary Table 1. Global burden of soil-transmitted helminth infections. [file 40249_2024_1238_MOESM1_ESM.csv]

measure_id	measure_name	location_id	location_name	sex_id	sex_name	age_id	age_name	cause_id	cause_name	metric_id	metric_name	year	val	upper	lower
1	Deaths	32	Central Asia	1	Male	22	All ages	360	Intestinal nematode infections	1	Number	1990	3.194078248	4.990903541	1.354803577
1	Deaths	32	Central Asia	2	Female	22	All ages	360	Intestinal nematode infections	1	Number	1990	3.303627664	5.164411505	0.961718615
1	Deaths	32	Central Asia	3	Both	22	All ages	360	Intestinal nematode infections	1	Number	1990	6.497705911	8.980416449	3.259592617
1	Deaths	32	Central Asia	1	Male	22	All ages	360	Intestinal nematode infections	2	Percent	1990	1.16E-05	1.80E-05	5.01E-06
1	Deaths	32	Central Asia	2	Female	22	All ages	360	Intestinal nematode infections	2	Percent	1990	1.36E-05	2.10E-05	3.96E-06
1	Deaths	32	Central Asia	3	Both	22	All ages	360	Intestinal nematode infections	2	Percent	1990	1.25E-05	1.72E-05	6.36E-06
1	Deaths	32	Central Asia	1	Male	22	All ages	360	Intestinal nematode infections	3	Rate	1990	0.009413482	0.014709026	0.003992832
1	Deaths	32	Central Asia	2	Female	22	All ages	360	Intestinal nematode infections	3	Rate	1990	0.009337312	0.014596597	0.002718184
1	Deaths	32	Central Asia	3	Both	22	All ages	360	Intestinal nematode infections	3	Rate	1990	0.0093746	0.012956544	0.004702795
1	Deaths	32	Central Asia	1	Male	27	Age-standardized	360	Intestinal nematode infections	3	Rate	1990	0.007297943	0.011072739	0.003355477
1	Deaths	32	Central Asia	2	Female	27	Age-standardized	360	Intestinal nematode infections	3	Rate	1990	0.007466817	0.01145376	0.00228597
1	Deaths	32	Central Asia	3	Both	27	Age-standardized	360	Intestinal nematode infections	3	Rate	1990	0.007363409	0.009983069	0.003950952
1	Deaths	32	Central Asia	1	Male	22	All ages	361	Ascariasis	1	Number	1990	3.194078248	4.990903541	1.354803577
1	Deaths	32	Central Asia	2	Female	22	All ages	361	Ascariasis	1	Number	1990	3.303627664	5.164411505	0.961718615
1	Deaths	32	Central Asia	3	Both	22	All ages	361	Ascariasis	1	Number	1990	6.497705911	8.980416449	3.259592617
1	Deaths	32	Central Asia	1	Male	22	All ages	361	Ascariasis	2	Percent	1990	1.16E-05	1.80E-05	5.01E-06
1	Deaths	32	Central Asia	2	Female	22	All ages	361	Ascariasis	2	Percent	1990	1.36E-05	2.10E-05	3.96E-06
1	Deaths	32	Central Asia	3	Both	22	All ages	361	Ascariasis	2	Percent	1990	1.25E-05	1.72E-05	6.36E-06
1	Deaths	32	Central Asia	1	Male	22	All ages	361	Ascariasis	3	Rate	1990	0.009413482	0.014709026	0.003992832
1	Deaths	32	Central Asia	2	Female	22	All ages	361	Ascariasis	3	Rate	1990	0.009337312	0.014596597	0.002718184
1	Deaths	32	Central Asia	3	Both	22	All ages	361	Ascariasis	3	Rate	1990	0.0093746	0.012956544	0.004702795
1	Deaths	32	Central Asia	1	Male	27	Age-standardized	361	Ascariasis	3	Rate	1990	0.007297943	0.011072739	0.003355477
1	Deaths	32	Central Asia	2	Female	27	Age-standardized	361	Ascariasis	3	Rate	1990	0.007466817	0.01145376	0.00228597
1	Deaths	32	Central Asia	3	Both	27	Age-standardized	361	Ascariasis	3	Rate	1990	0.007363409	0.009983069	0.003950952
1	Deaths	65	High-income Asia Pacific	1	Male	22	All ages	360	Intestinal nematode infections	1	Number	1990	0.615629842	1.158796288	0.138122849
1	Deaths	65	High-income Asia Pacific	2	Female	22	All ages	360	Intestinal nematode infections	1	Number	1990	0.531820493	1.02808508	0.105350761
1	Deaths	65	High-income Asia Pacific	3	Both	22	All ages	360	Intestinal nematode infections	1	Number	1990	1.147450335	1.904065415	0.430296976
1	Deaths	65	High-income Asia Pacific	1	Male	22	All ages	360	Intestinal nematode infections	2	Percent	1990	1.05E-06	1.98E-06	2.36E-07
1	Deaths	65	High-income Asia Pacific	2	Female	22	All ages	360	Intestinal nematode infections	2	Percent	1990	1.10E-06	2.13E-06	2.19E-07
1	Deaths	65	High-income Asia Pacific	3	Both	22	All ages	360	Intestinal nematode infections	2	Percent	1990	1.07E-06	1.78E-06	4.03E-07
1	Deaths	65	High-income Asia Pacific	1	Male	22	All ages	360	Intestinal nematode infections	3	Rate	1990	0.000717929	0.001351353	0.000161075
1	Deaths	65	High-income Asia Pacific	2	Female	22	All ages	360	Intestinal nematode infections	3	Rate	1990	0.000606898	0.001173221	0.000120223
1	Deaths	65	High-income Asia Pacific	3	Both	22	All ages	360	Intestinal nematode infections	3	Rate	1990	0.000661812	0.001098203	0.000248181
1	Deaths	65	High-income Asia Pacific	1	Male	27	Age-standardized	360	Intestinal nematode infections	3	Rate	1990	0.000902058	0.00176073	0.000201333
1	Deaths	65	High-income Asia Pacific	2	Female	27	Age-standardized	360	Intestinal nematode infections	3	Rate	1990	0.0008109	0.001722103	0.000128578
1	Deaths	65	High-income Asia Pacific	3	Both	27	Age-standardized	360	Intestinal nematode infections	3	Rate	1990	0.000857093	0.001493372	0.000295092
1	Deaths	65	High-income Asia Pacific	1	Male	22	All ages	361	Ascariasis	1	Number	1990	0.615629842	1.158796288	0.138122849
1	Deaths	65	High-income Asia Pacific	2	Female	22	All ages	361	Ascariasis	1	Number	1990	0.531820493	1.02808508	0.105350761
1	Deaths	65	High-income Asia Pacific	3	Both	22	All ages	361	Ascariasis	1	Number	1990	1.147450335	1.904065415	0.430296976
1	Deaths	65	High-income Asia Pacific	1	Male	22	All ages	361	Ascariasis	2	Percent	1990	1.05E-06	1.98E-06	2.36E-07
1	Deaths	65	High-income Asia Pacific	2	Female	22	All ages	361	Ascariasis	2	Percent	1990	1.10E-06	2.13E-06	2.19E-07
1	Deaths	65	High-income Asia Pacific	3	Both	22	All ages	361	Ascariasis	2	Percent	1990	1.07E-06	1.78E-06	4.03E-07
1	Deaths	65	High-income Asia Pacific	1	Male	22	All ages	361	Ascariasis	3	Rate	1990	0.000717929	0.001351353	0.000161075
1	Deaths	65	High-income Asia Pacific	2	Female	22	All ages	361	Ascariasis	3	Rate	1990	0.000606898	0.001173221	0.000120223
1	Deaths	65	High-income Asia Pacific	3	Both	22	All ages	361	Ascariasis	3	Rate	1990	0.000661812	0.001098203	0.000248181
1	Deaths	65	High-income Asia Pacific	1	Male	27	Age-standardized	361	Ascariasis	3	Rate	1990	0.000902058	0.00176073	0.000201333
1	Deaths	65	High-income Asia Pacific	2	Female	27	Age-standardized	361	Ascariasis	3	Rate	1990	0.0008109	0.001722103	0.000128578
1	Deaths	65	High-income Asia Pacific	3	Both	27	Age-standardized	361	Ascariasis	3	Rate	1990	0.000857093	0.001493372	0.000295092
1	Deaths	21	Oceania	1	Male	22	All ages	360	Intestinal nematode infections	1	Number	1990	15.98274503	23.28498306	6.705180498
1	Deaths	21	Oceania	2	Female	22	All ages	360	Intestinal nematode infections	1	Number	1990	19.4391771	28.34404016	6.685922541
1	Deaths	21	Oceania	3	Both	22	All ages	360	Intestinal nematode infections	1	Number	1990	35.42192213	50.48911857	14.42505495
1	Deaths	21	Oceania	1	Male	22	All ages	360	Intestinal nematode infections	2	Percent	1990	0.000566391	0.000819999	0.000260857
1	Deaths	21	Oceania	2	Female	22	All ages	360	Intestinal nematode infections	2	Percent	1990	0.000892528	0.001315088	0.000321521
1	Deaths	21	Oceania	3	Both	22	All ages	360	Intestinal nematode infections	2	Percent	1990	0.000708494	0.001013856	0.000265391
1	Deaths	21	Oceania	1	Male	22	All ages	360	Intestinal nematode infections	3	Rate	1990	0.471209731	0.686497256	0.197684834
1	Deaths	21	Oceania	2	Female	22	All ages	360	Intestinal nematode infections	3	Rate	1990	0.61553512	0.897504667	0.211707528
1	Deaths	21	Oceania	3	Both	22	All ages	360	Intestinal nematode infections	3	Rate	1990	0.540797025	0.770832396	0.220231606
1	Deaths	21	Oceania	1	Male	27	Age-standardized	360	Intestinal nematode infections	3	Rate	1990	0.348953048	0.501784197	0.151998974
1	Deaths	21	Oceania	2	Female	27	Age-standardized	360	Intestinal nematode infections	3	Rate	1990	0.446076261	0.63267623	0.180345916
1	Deaths	21	Oceania	3	Both	27	Age-standardized	360	Intestinal nematode infections	3	Rate	1990	0.395564746	0.548006386	0.174161833
1	Deaths	21	Oceania	1	Male	22	All ages	361	Ascariasis	1	Number	1990	15.98274503	23.28498306	6.705180498
1	Deaths	21	Oceania	2	Female	22	All ages	361	Ascariasis	1	Number	1990	19.4391771	28.34404016	6.685922541
1	Deaths	21	Oceania	3	Both	22	All ages	361	Ascariasis	1	Number	1990	35.42192213	50.48911857	14.42505495
1	Deaths	21	Oceania	1	Male	22	All ages	361	Ascariasis	2	Percent	1990	0.000566391	0.000819999	0.000260857
1	Deaths	21	Oceania	2	Female	22	All ages	361	Ascariasis	2	Percent	1990	0.000892528	0.001315088	0.000321521
1	Deaths	21	Oceania	3	Both	22	All ages	361	Ascariasis	2	Percent	1990	0.000708494	0.001013856	0.000265391
1	Deaths	21	Oceania	1	Male	22	All ages	361	Ascariasis	3	Rate	1990	0.471209731	0.686497256	0.197684834
1	Deaths	21	Oceania	2	Female	22	All ages	361	Ascariasis	3	Rate	1990	0.61553512	0.897504667	0.211707528
1	Deaths	21	Oceania	3	Both	22	All ages	361	Ascariasis	3	Rate	1990	0.540797025	0.770832396	0.220231606
1	Deaths	21	Oceania	1	Male	27	Age-standardized	361	Ascariasis	3	Rate	1990	0.348953048	0.501784197	0.151998974
1	Deaths	21	Oceania	2	Female	27	Age-standardized	361	Ascariasis	3	Rate	1990	0.446076261	0.63267623	0.180345916
1	Deaths	21	Oceania	3	Both	27	Age-standardized	361	Ascariasis	3	Rate	1990	0.395564746	0.548006386	0.174161833
1	Deaths	1	Global	1	Male	22	All ages	360	Intestinal nematode infections	1	Number	1990	6916.8717	9591.556969	3973.016877
1	Deaths	1	Global	2	Female	22	All ages	360	Intestinal nematode infections	1	Number	1990	8013.603162	10772.17324	4774.544107
1	Deaths	1	Global	3	Both	22	All ages	360	Intestinal nematode infections	1	Number	1990	14930.47486	20387.63798	9251.932536
1	Deaths	1	Global	1	Male	22	All ages	360	Intestinal nematode infections	2	Percent	1990	0.000278813	0.000395352	0.000161616
1	Deaths	1	Global	2	Female	22	All ages	360	Intestinal nematode infections	2	Percent	1990	0.000376396	0.000507588	0.000225145
1	Deaths	1	Global	3	Both	22	All ages	360	Intestinal nematode infections	2	Percent	1990	0.000323861	0.000443319	0.000201278
1	Deaths	1	Global	1	Male	22	All ages	360	Intestinal nematode infections	3	Rate	1990	0.257540341	0.357128621	0.147929897
1	Deaths	1	Global	2	Female	22	All ages	360	Intestinal nematode infections	3	Rate	1990	0.302642186	0.406822498	0.1803157
1	Deaths	1	Global	3	Both	22	All ages	360	Intestinal nematode infections	3	Rate	1990	0.279931178	0.382247421	0.1734643
1	Deaths	1	Global	1	Male	27	Age-standardized	360	Intestinal nematode infections	3	Rate	1990	0.222785466	0.307257255	0.127463631
1	Deaths	1	Global	2	Female	27	Age-standardized	360	Intestinal nematode infections	3	Rate	1990	0.271327301	0.363864923	0.16268278
1	Deaths	1	Global	3	Both	27	Age-standardized	360	Intestinal nematode infections	3	Rate	1990	0.246217583	0.335750817	0.153908397
1	Deaths	1	Global	1	Male	22	All ages	361	Ascariasis	1	Number	1990	6916.8717	9591.556969	3973.016877
1	Deaths	1	Global	2	Female	22	All ages	361	Ascariasis	1	Number	1990	8013.603162	10772.17324	4774.544107
1	Deaths	1	Global	3	Both	22	All ages	361	Ascariasis	1	Number	1990	14930.47486	20387.63798	9251.932536
1	Deaths	1	Global	1	Male	22	All ages	361	Ascariasis	2	Percent	1990	0.000278813	0.000395352	0.000161616
1	Deaths	1	Global	2	Female	22	All ages	361	Ascariasis	2	Percent	1990	0.000376396	0.000507588	0.000225145
1	Deaths	1	Global	3	Both	22	All ages	361	Ascariasis	2	Percent	1990	0.000323861	0.000443319	0.000201278
1	Deaths	1	Global	1	Male	22	All ages	361	Ascariasis	3	Rate	1990	0.257540341	0.357128621	0.147929897
1	Deaths	1	Global	2	Female	22	All ages	361	Ascariasis	3	Rate	1990	0.302642186	0.406822498	0.1803157
1	Deaths	1	Global	3	Both	22	All ages	361	Ascariasis	3	Rate	1990	0.279931178	0.382247421	0.1734643
1	Deaths	1	Global	1	Male	27	Age-standardized	361	Ascariasis	3	Rate	1990	0.222785466	0.307257255	0.127463631
1	Deaths	1	Global	2	Female	27	Age-standardized	361	Ascariasis	3	Rate	1990	0.271327301	0.363864923	0.16268278
1	Deaths	1	Global	3	Both	27	Age-standardized	361	Ascariasis	3	Rate	1990	0.246217583	0.335750817	0.153908397
1	Deaths	70	Australasia	1	Male	22	All ages	360	Intestinal nematode infections	1	Number	1990	0	0	0
1	Deaths	70	Australasia	2	Female	22	All ages	360	Intestinal nematode infections	1	Number	1990	0	0	0
1	Deaths	70	Australasia	3	Both	22	All ages	360	Intestinal nematode infections	1	Number	1990	0	0	0
1	Deaths	70	Australasia	1	Male	22	All ages	360	Intestinal nematode infections	2	Percent	1990	0	0	0
1	Deaths	70	Australasia	2	Female	22	All ages	360	Intestinal nematode infections	2	Percent	1990	0	0	0
1	Deaths	70	Australasia	3	Both	22	All ages	360	Intestinal nematode infections	2	Percent	1990	0	0	0
1	Deaths	70	Australasia	1	Male	22	All ages	360	Intestinal nematode infections	3	Rate	1990	0	0	0
1	Deaths	70	Australasia	2	Female	22	All ages	360	Intestinal nematode infections	3	Rate	1990	0	0	0
1	Deaths	70	Australasia	3	Both	22	All ages	360	Intestinal nematode infections	3	Rate	1990	0	0	0
1	Deaths	70	Australasia	1	Male	27	Age-standardized	360	Intestinal nematode infections	3	Rate	1990	0	0	0
1	Deaths	70	Australasia	2	Female	27	Age-standardized	360	Intestinal nematode infections	3	Rate	1990	0	0	0
1	Deaths	70	Australasia	3	Both	27	Age-standardized	360	Intestinal nematode infections	3	Rate	1990	0	0	0
1	Deaths	70	Australasia	1	Male	22	All ages	361	Ascariasis	1	Number	1990	0	0	0
1	Deaths	70	Australasia	2	Female	22	All ages	361	Ascariasis	1	Number	1990	0	0	0
1	Deaths	70	Australasia	3	Both	22	All ages	361	Ascariasis	1	Number	1990	0	0	0
1	Deaths	70	Australasia	1	Male	22	All ages	361	Ascariasis	2	Percent	1990	0	0	0
1	Deaths	70	Australasia	2	Female	22	All ages	361	Ascariasis	2	Percent	1990	0	0	0
1	Deaths	70	Australasia	3	Both	22	All ages	361	Ascariasis	2	Percent	1990	0	0	0
1	Deaths	70	Australasia	1	Male	22	All ages	361	Ascariasis	3	Rate	1990	0	0	0
1	Deaths	70	Australasia	2	Female	22	All ages	361	Ascariasis	3	Rate	1990	0	0	0
1	Deaths	70	Australasia	3	Both	22	All ages	361	Ascariasis	3	Rate	1990	0	0	0
1	Deaths	70	Australasia	1	Male	27	Age-standardized	361	Ascariasis	3	Rate	1990	0	0	0
1	Deaths	70	Australasia	2	Female	27	Age-standardized	361	Ascariasis	3	Rate	1990	0	0	0
1	Deaths	70	Australasia	3	Both	27	Age-standardized	361	Ascariasis	3	Rate	1990	0	0	0
1	Deaths	167	Central Sub-Saharan Africa	1	Male	22	All ages	360	Intestinal nematode infections	1	Number	1990	661.6197308	1020.768784	286.6033701
1	Deaths	167	Central Sub-Saharan Africa	2	Female	22	All ages	360	Intestinal nematode infections	1	Number	1990	667.7987833	936.9062888	272.14406
1	Deaths	167	Central Sub-Saharan Africa	3	Both	22	All ages	360	Intestinal nematode infections	1	Number	1990	1329.418514	1969.161196	623.0202213
1	Deaths	167	Central Sub-Saharan Africa	1	Male	22	All ages	360	Intestinal nematode infections	2	Percent	1990	0.001558853	0.002479747	0.000707989
1	Deaths	167	Central Sub-Saharan Africa	2	Female	22	All ages	360	Intestinal nematode infections	2	Percent	1990	0.001871783	0.002668472	0.000764156
1	Deaths	167	Central Sub-Saharan Africa	3	Both	22	All ages	360	Intestinal nematode infections	2	Percent	1990	0.001701998	0.00256226	0.000802961
1	Deaths	167	Central Sub-Saharan Africa	1	Male	22	All ages	360	Intestinal nematode infections	3	Rate	1990	2.428789151	3.747216161	1.052113659
1	Deaths	167	Central Sub-Saharan Africa	2	Female	22	All ages	360	Intestinal nematode infections	3	Rate	1990	2.408914761	3.379651843	0.981690683
1	Deaths	167	Central Sub-Saharan Africa	3	Both	22	All ages	360	Intestinal nematode infections	3	Rate	1990	2.418764946	3.58272284	1.133532786
1	Deaths	167	Central Sub-Saharan Africa	1	Male	27	Age-standardized	360	Intestinal nematode infections	3	Rate	1990	1.383099917	2.103685361	0.619912931
1	Deaths	167	Central Sub-Saharan Africa	2	Female	27	Age-standardized	360	Intestinal nematode infections	3	Rate	1990	1.403293352	1.940329585	0.611441327
1	Deaths	167	Central Sub-Saharan Africa	3	Both	27	Age-standardized	360	Intestinal nematode infections	3	Rate	1990	1.392471775	2.028721623	0.699114253
1	Deaths	167	Central Sub-Saharan Africa	1	Male	22	All ages	361	Ascariasis	1	Number	1990	661.6197308	1020.768784	286.6033701
1	Deaths	167	Central Sub-Saharan Africa	2	Female	22	All ages	361	Ascariasis	1	Number	1990	667.7987833	936.9062888	272.14406
1	Deaths	167	Central Sub-Saharan Africa	3	Both	22	All ages	361	Ascariasis	1	Number	1990	1329.418514	1969.161196	623.0202213
1	Deaths	167	Central Sub-Saharan Africa	1	Male	22	All ages	361	Ascariasis	2	Percent	1990	0.001558853	0.002479747	0.000707989
1	Deaths	167	Central Sub-Saharan Africa	2	Female	22	All ages	361	Ascariasis	2	Percent	1990	0.001871783	0.002668472	0.000764156
1	Deaths	167	Central Sub-Saharan Africa	3	Both	22	All ages	361	Ascariasis	2	Percent	1990	0.001701998	0.00256226	0.000802961
1	Deaths	167	Central Sub-Saharan Africa	1	Male	22	All ages	361	Ascariasis	3	Rate	1990	2.428789151	3.747216161	1.052113659
1	Deaths	167	Central Sub-Saharan Africa	2	Female	22	All ages	361	Ascariasis	3	Rate	1990	2.408914761	3.379651843	0.981690683
1	Deaths	167	Central Sub-Saharan Africa	3	Both	22	All ages	361	Ascariasis	3	Rate	1990	2.418764946	3.58272284	1.133532786
1	Deaths	167	Central Sub-Saharan Africa	1	Male	27	Age-standardized	361	Ascariasis	3	Rate	1990	1.383099917	2.103685361	0.619912931
1	Deaths	167	Central Sub-Saharan Africa	2	Female	27	Age-standardized	361	Ascariasis	3	Rate	1990	1.403293352	1.940329585	0.611441327
1	Deaths	167	Central Sub-Saharan Africa	3	Both	27	Age-standardized	361	Ascariasis	3	Rate	1990	1.392471775	2.028721623	0.699114253
1	Deaths	134	Tropical Latin America	1	Male	22	All ages	360	Intestinal nematode infections	1	Number	1990	39.92732106	50.22096964	21.86880008
1	Deaths	134	Tropical Latin America	2	Female	22	All ages	360	Intestinal nematode infections	1	Number	1990	40.62708	51.38766697	22.04951787
1	Deaths	134	Tropical Latin America	3	Both	22	All ages	360	Intestinal nematode infections	1	Number	1990	80.55440106	98.05742943	48.95096933
1	Deaths	134	Tropical Latin America	1	Male	22	All ages	360	Intestinal nematode infections	2	Percent	1990	7.59E-05	9.52E-05	4.20E-05
1	Deaths	134	Tropical Latin America	2	Female	22	All ages	360	Intestinal nematode infections	2	Percent	1990	0.000110754	0.000137625	6.03E-05
1	Deaths	134	Tropical Latin America	3	Both	22	All ages	360	Intestinal nematode infections	2	Percent	1990	9.02E-05	0.000109207	5.50E-05
1	Deaths	134	Tropical Latin America	1	Male	22	All ages	360	Intestinal nematode infections	3	Rate	1990	0.052932182	0.066578609	0.02899176
1	Deaths	134	Tropical Latin America	2	Female	22	All ages	360	Intestinal nematode infections	3	Rate	1990	0.05268	0.066632953	0.028590994
1	Deaths	134	Tropical Latin America	3	Both	22	All ages	360	Intestinal nematode infections	3	Rate	1990	0.052804695	0.064278209	0.032088141
1	Deaths	134	Tropical Latin America	1	Male	27	Age-standardized	360	Intestinal nematode infections	3	Rate	1990	0.049242262	0.061036431	0.025947352
1	Deaths	134	Tropical Latin America	2	Female	27	Age-standardized	360	Intestinal nematode infections	3	Rate	1990	0.050752352	0.063179033	0.027561392
1	Deaths	134	Tropical Latin America	3	Both	27	Age-standardized	360	Intestinal nematode infections	3	Rate	1990	0.049926485	0.060307146	0.029877661
1	Deaths	134	Tropical Latin America	1	Male	22	All ages	361	Ascariasis	1	Number	1990	39.92732106	50.22096964	21.86880008
1	Deaths	134	Tropical Latin America	2	Female	22	All ages	361	Ascariasis	1	Number	1990	40.62708	51.38766697	22.04951787
1	Deaths	134	Tropical Latin America	3	Both	22	All ages	361	Ascariasis	1	Number	1990	80.55440106	98.05742943	48.95096933
1	Deaths	134	Tropical Latin America	1	Male	22	All ages	361	Ascariasis	2	Percent	1990	7.59E-05	9.52E-05	4.20E-05
1	Deaths	134	Tropical Latin America	2	Female	22	All ages	361	Ascariasis	2	Percent	1990	0.000110754	0.000137625	6.03E-05
1	Deaths	134	Tropical Latin America	3	Both	22	All ages	361	Ascariasis	2	Percent	1990	9.02E-05	0.000109207	5.50E-05
1	Deaths	134	Tropical Latin America	1	Male	22	All ages	361	Ascariasis	3	Rate	1990	0.052932182	0.066578609	0.02899176
1	Deaths	134	Tropical Latin America	2	Female	22	All ages	361	Ascariasis	3	Rate	1990	0.05268	0.066632953	0.028590994
1	Deaths	134	Tropical Latin America	3	Both	22	All ages	361	Ascariasis	3	Rate	1990	0.052804695	0.064278209	0.032088141
1	Deaths	134	Tropical Latin America	1	Male	27	Age-standardized	361	Ascariasis	3	Rate	1990	0.049242262	0.061036431	0.025947352
1	Deaths	134	Tropical Latin America	2	Female	27	Age-standardized	361	Ascariasis	3	Rate	1990	0.050752352	0.063179033	0.027561392
1	Deaths	134	Tropical Latin America	3	Both	27	Age-standardized	361	Ascariasis	3	Rate	1990	0.049926485	0.060307146	0.029877661
1	Deaths	9	Southeast Asia	1	Male	22	All ages	360	Intestinal nematode infections	1	Number	1990	960.781273	1278.297335	584.4805121
1	Deaths	9	Southeast Asia	2	Female	22	All ages	360	Intestinal nematode infections	1	Number	1990	1014.099506	1347.644356	611.7061486
1	Deaths	9	Southeast Asia	3	Both	22	All ages	360	Intestinal nematode infections	1	Number	1990	1974.880779	2601.99526	1217.984309
1	Deaths	9	Southeast Asia	1	Male	22	All ages	360	Intestinal nematode infections	2	Percent	1990	0.000521288	0.000706217	0.000313078
1	Deaths	9	Southeast Asia	2	Female	22	All ages	360	Intestinal nematode infections	2	Percent	1990	0.000671685	0.000899281	0.000413647
1	Deaths	9	Southeast Asia	3	Both	22	All ages	360	Intestinal nematode infections	2	Percent	1990	0.000588961	0.000773809	0.00037184
1	Deaths	9	Southeast Asia	1	Male	22	All ages	360	Intestinal nematode infections	3	Rate	1990	0.415685788	0.553060358	0.252877787
1	Deaths	9	Southeast Asia	2	Female	22	All ages	360	Intestinal nematode infections	3	Rate	1990	0.432681727	0.574993957	0.260994184
1	Deaths	9	Southeast Asia	3	Both	22	All ages	360	Intestinal nematode infections	3	Rate	1990	0.424242974	0.558959416	0.261646825
1	Deaths	9	Southeast Asia	1	Male	27	Age-standardized	360	Intestinal nematode infections	3	Rate	1990	0.34432401	0.451618898	0.209727182
1	Deaths	9	Southeast Asia	2	Female	27	Age-standardized	360	Intestinal nematode infections	3	Rate	1990	0.375557155	0.493414843	0.231565959
1	Deaths	9	Southeast Asia	3	Both	27	Age-standardized	360	Intestinal nematode infections	3	Rate	1990	0.359586485	0.466294169	0.216943476
1	Deaths	73	Western Europe	1	Male	22	All ages	360	Intestinal nematode infections	1	Number	1990	0	0	0
1	Deaths	73	Western Europe	2	Female	22	All ages	360	Intestinal nematode infections	1	Number	1990	0	0	0
1	Deaths	73	Western Europe	3	Both	22	All ages	360	Intestinal nematode infections	1	Number	1990	0	0	0
1	Deaths	73	Western Europe	1	Male	22	All ages	360	Intestinal nematode infections	2	Percent	1990	0	0	0
1	Deaths	73	Western Europe	2	Female	22	All ages	360	Intestinal nematode infections	2	Percent	1990	0	0	0
1	Deaths	73	Western Europe	3	Both	22	All ages	360	Intestinal nematode infections	2	Percent	1990	0	0	0
1	Deaths	73	Western Europe	1	Male	22	All ages	360	Intestinal nematode infections	3	Rate	1990	0	0	0
1	Deaths	73	Western Europe	2	Female	22	All ages	360	Intestinal nematode infections	3	Rate	1990	0	0	0
1	Deaths	73	Western Europe	3	Both	22	All ages	360	Intestinal nematode infections	3	Rate	1990	0	0	0
1	Deaths	73	Western Europe	1	Male	27	Age-standardized	360	Intestinal nematode infections	3	Rate	1990	0	0	0
1	Deaths	73	Western Europe	2	Female	27	Age-standardized	360	Intestinal nematode infections	3	Rate	1990	0	0	0
1	Deaths	73	Western Europe	3	Both	27	Age-standardized	360	Intestinal nematode infections	3	Rate	1990	0	0	0
1	Deaths	73	Western Europe	1	Male	22	All ages	361	Ascariasis	1	Number	1990	0	0	0
1	Deaths	73	Western Europe	2	Female	22	All ages	361	Ascariasis	1	Number	1990	0	0	0
1	Deaths	73	Western Europe	3	Both	22	All ages	361	Ascariasis	1	Number	1990	0	0	0
1	Deaths	73	Western Europe	1	Male	22	All ages	361	Ascariasis	2	Percent	1990	0	0	0
1	Deaths	73	Western Europe	2	Female	22	All ages	361	Ascariasis	2	Percent	1990	0	0	0
1	Deaths	73	Western Europe	3	Both	22	All ages	361	Ascariasis	2	Percent	1990	0	0	0
1	Deaths	73	Western Europe	1	Male	22	All ages	361	Ascariasis	3	Rate	1990	0	0	0
1	Deaths	73	Western Europe	2	Female	22	All ages	361	Ascariasis	3	Rate	1990	0	0	0
1	Deaths	73	Western Europe	3	Both	22	All ages	361	Ascariasis	3	Rate	1990	0	0	0
1	Deaths	73	Western Europe	1	Male	27	Age-standardized	361	Ascariasis	3	Rate	1990	0	0	0
1	Deaths	73	Western Europe	2	Female	27	Age-standardized	361	Ascariasis	3	Rate	1990	0	0	0
1	Deaths	73	Western Europe	3	Both	27	Age-standardized	361	Ascariasis	3	Rate	1990	0	0	0
1	Deaths	9	Southeast Asia	1	Male	22	All ages	361	Ascariasis	1	Number	1990	960.781273	1278.297335	584.4805121
1	Deaths	9	Southeast Asia	2	Female	22	All ages	361	Ascariasis	1	Number	1990	1014.099506	1347.644356	611.7061486
1	Deaths	9	Southeast Asia	3	Both	22	All ages	361	Ascariasis	1	Number	1990	1974.880779	2601.99526	1217.984309
1	Deaths	9	Southeast Asia	1	Male	22	All ages	361	Ascariasis	2	Percent	1990	0.000521288	0.000706217	0.000313078
1	Deaths	9	Southeast Asia	2	Female	22	All ages	361	Ascariasis	2	Percent	1990	0.000671685	0.000899281	0.000413647
1	Deaths	9	Southeast Asia	3	Both	22	All ages	361	Ascariasis	2	Percent	1990	0.000588961	0.000773809	0.00037184
1	Deaths	9	Southeast Asia	1	Male	22	All ages	361	Ascariasis	3	Rate	1990	0.415685788	0.553060358	0.252877787
1	Deaths	9	Southeast Asia	2	Female	22	All ages	361	Ascariasis	3	Rate	1990	0.432681727	0.574993957	0.260994184
1	Deaths	9	Southeast Asia	3	Both	22	All ages	361	Ascariasis	3	Rate	1990	0.424242974	0.558959416	0.261646825
1	Deaths	9	Southeast Asia	1	Male	27	Age-standardized	361	Ascariasis	3	Rate	1990	0.34432401	0.451618898	0.209727182
1	Deaths	9	Southeast Asia	2	Female	27	Age-standardized	361	Ascariasis	3	Rate	1990	0.375557155	0.493414843	0.231565959
1	Deaths	9	Southeast Asia	3	Both	27	Age-standardized	361	Ascariasis	3	Rate	1990	0.359586485	0.466294169	0.216943476
1	Deaths	120	Andean Latin America	1	Male	22	All ages	360	Intestinal nematode infections	1	Number	1990	38.42387897	49.47313136	25.6310975
1	Deaths	120	Andean Latin America	2	Female	22	All ages	360	Intestinal nematode infections	1	Number	1990	43.00347568	53.96491082	22.14259897
1	Deaths	120	Andean Latin America	3	Both	22	All ages	360	Intestinal nematode infections	1	Number	1990	81.42735465	101.6651978	52.09543788
1	Deaths	120	Andean Latin America	1	Male	22	All ages	360	Intestinal nematode infections	2	Percent	1990	0.000286192	0.000363802	0.000191734
1	Deaths	120	Andean Latin America	2	Female	22	All ages	360	Intestinal nematode infections	2	Percent	1990	0.000382376	0.000483623	0.000191467
1	Deaths	120	Andean Latin America	3	Both	22	All ages	360	Intestinal nematode infections	2	Percent	1990	0.000330031	0.000410688	0.000203422
1	Deaths	120	Andean Latin America	1	Male	22	All ages	360	Intestinal nematode infections	3	Rate	1990	0.203508783	0.262030201	0.135752912
1	Deaths	120	Andean Latin America	2	Female	22	All ages	360	Intestinal nematode infections	3	Rate	1990	0.224999325	0.282350863	0.115852724
1	Deaths	120	Andean Latin America	3	Both	22	All ages	360	Intestinal nematode infections	3	Rate	1990	0.214319672	0.267586389	0.137117032
1	Deaths	120	Andean Latin America	1	Male	27	Age-standardized	360	Intestinal nematode infections	3	Rate	1990	0.15327399	0.194077285	0.103866279
1	Deaths	120	Andean Latin America	2	Female	27	Age-standardized	360	Intestinal nematode infections	3	Rate	1990	0.174722522	0.217784205	0.092861624
1	Deaths	120	Andean Latin America	3	Both	27	Age-standardized	360	Intestinal nematode infections	3	Rate	1990	0.163792215	0.203613478	0.102909316
1	Deaths	120	Andean Latin America	1	Male	22	All ages	361	Ascariasis	1	Number	1990	38.42387897	49.47313136	25.6310975
1	Deaths	120	Andean Latin America	2	Female	22	All ages	361	Ascariasis	1	Number	1990	43.00347568	53.96491082	22.14259897
1	Deaths	120	Andean Latin America	3	Both	22	All ages	361	Ascariasis	1	Number	1990	81.42735465	101.6651978	52.09543788
1	Deaths	120	Andean Latin America	1	Male	22	All ages	361	Ascariasis	2	Percent	1990	0.000286192	0.000363802	0.000191734
1	Deaths	120	Andean Latin America	2	Female	22	All ages	361	Ascariasis	2	Percent	1990	0.000382376	0.000483623	0.000191467
1	Deaths	120	Andean Latin America	3	Both	22	All ages	361	Ascariasis	2	Percent	1990	0.000330031	0.000410688	0.000203422
1	Deaths	120	Andean Latin America	1	Male	22	All ages	361	Ascariasis	3	Rate	1990	0.203508783	0.262030201	0.135752912
1	Deaths	120	Andean Latin America	2	Female	22	All ages	361	Ascariasis	3	Rate	1990	0.224999325	0.282350863	0.115852724
1	Deaths	120	Andean Latin America	3	Both	22	All ages	361	Ascariasis	3	Rate	1990	0.214319672	0.267586389	0.137117032
1	Deaths	120	Andean Latin America	1	Male	27	Age-standardized	361	Ascariasis	3	Rate	1990	0.15327399	0.194077285	0.103866279
1	Deaths	120	Andean Latin America	2	Female	27	Age-standardized	361	Ascariasis	3	Rate	1990	0.174722522	0.217784205	0.092861624
1	Deaths	120	Andean Latin America	3	Both	27	Age-standardized	361	Ascariasis	3	Rate	1990	0.163792215	0.203613478	0.102909316
1	Deaths	100	High-income North America	1	Male	22	All ages	360	Intestinal nematode infections	1	Number	1990	0	0	0
1	Deaths	100	High-income North America	2	Female	22	All ages	360	Intestinal nematode infections	1	Number	1990	0	0	0
1	Deaths	100	High-income North America	3	Both	22	All ages	360	Intestinal nematode infections	1	Number	1990	0	0	0
1	Deaths	100	High-income North America	1	Male	22	All ages	360	Intestinal nematode infections	2	Percent	1990	0	0	0
1	Deaths	100	High-income North America	2	Female	22	All ages	360	Intestinal nematode infections	2	Percent	1990	0	0	0
1	Deaths	100	High-income North America	3	Both	22	All ages	360	Intestinal nematode infections	2	Percent	1990	0	0	0
1	Deaths	100	High-income North America	1	Male	22	All ages	360	Intestinal nematode infections	3	Rate	1990	0	0	0
1	Deaths	100	High-income North America	2	Female	22	All ages	360	Intestinal nematode infections	3	Rate	1990	0	0	0
1	Deaths	100	High-income North America	3	Both	22	All ages	360	Intestinal nematode infections	3	Rate	1990	0	0	0
1	Deaths	100	High-income North America	1	Male	27	Age-standardized	360	Intestinal nematode infections	3	Rate	1990	0	0	0
1	Deaths	100	High-income North America	2	Female	27	Age-standardized	360	Intestinal nematode infections	3	Rate	1990	0	0	0
1	Deaths	100	High-income North America	3	Both	27	Age-standardized	360	Intestinal nematode infections	3	Rate	1990	0	0	0
1	Deaths	100	High-income North America	1	Male	22	All ages	361	Ascariasis	1	Number	1990	0	0	0
1	Deaths	100	High-income North America	2	Female	22	All ages	361	Ascariasis	1	Number	1990	0	0	0
1	Deaths	100	High-income North America	3	Both	22	All ages	361	Ascariasis	1	Number	1990	0	0	0
1	Deaths	100	High-income North America	1	Male	22	All ages	361	Ascariasis	2	Percent	1990	0	0	0
1	Deaths	100	High-income North America	2	Female	22	All ages	361	Ascariasis	2	Percent	1990	0	0	0
1	Deaths	100	High-income North America	3	Both	22	All ages	361	Ascariasis	2	Percent	1990	0	0	0
1	Deaths	100	High-income North America	1	Male	22	All ages	361	Ascariasis	3	Rate	1990	0	0	0
1	Deaths	100	High-income North America	2	Female	22	All ages	361	Ascariasis	3	Rate	1990	0	0	0
1	Deaths	100	High-income North America	3	Both	22	All ages	361	Ascariasis	3	Rate	1990	0	0	0
1	Deaths	100	High-income North America	1	Male	27	Age-standardized	361	Ascariasis	3	Rate	1990	0	0	0
1	Deaths	100	High-income North America	2	Female	27	Age-standardized	361	Ascariasis	3	Rate	1990	0	0	0
1	Deaths	100	High-income North America	3	Both	27	Age-standardized	361	Ascariasis	3	Rate	1990	0	0	0
1	Deaths	240	Europe & Central Asia - WB	1	Male	22	All ages	360	Intestinal nematode infections	1	Number	1990	5.347958673	8.223783492	2.137512926
1	Deaths	240	Europe & Central Asia - WB	2	Female	22	All ages	360	Intestinal nematode infections	1	Number	1990	6.130982992	9.558230071	2.768129567
1	Deaths	240	Europe & Central Asia - WB	3	Both	22	All ages	360	Intestinal nematode infections	1	Number	1990	11.47894167	15.99783414	4.81804874
1	Deaths	240	Europe & Central Asia - WB	1	Male	22	All ages	360	Intestinal nematode infections	2	Percent	1990	1.24E-06	1.90E-06	4.94E-07
1	Deaths	240	Europe & Central Asia - WB	2	Female	22	All ages	360	Intestinal nematode infections	2	Percent	1990	1.45E-06	2.27E-06	6.57E-07
1	Deaths	240	Europe & Central Asia - WB	3	Both	22	All ages	360	Intestinal nematode infections	2	Percent	1990	1.35E-06	1.87E-06	5.65E-07
1	Deaths	240	Europe & Central Asia - WB	1	Male	22	All ages	360	Intestinal nematode infections	3	Rate	1990	0.00129943	0.001998189	0.000519366
1	Deaths	240	Europe & Central Asia - WB	2	Female	22	All ages	360	Intestinal nematode infections	3	Rate	1990	0.001395066	0.002174915	0.00062987
1	Deaths	240	Europe & Central Asia - WB	3	Both	22	All ages	360	Intestinal nematode infections	3	Rate	1990	0.001348817	0.001879803	0.000566138
1	Deaths	240	Europe & Central Asia - WB	1	Male	27	Age-standardized	360	Intestinal nematode infections	3	Rate	1990	0.001587395	0.002452241	0.000609817
1	Deaths	240	Europe & Central Asia - WB	2	Female	27	Age-standardized	360	Intestinal nematode infections	3	Rate	1990	0.001893558	0.002985111	0.000857862
1	Deaths	240	Europe & Central Asia - WB	3	Both	27	Age-standardized	360	Intestinal nematode infections	3	Rate	1990	0.001734342	0.002434587	0.000715246
1	Deaths	240	Europe & Central Asia - WB	1	Male	22	All ages	361	Ascariasis	1	Number	1990	5.347958673	8.223783492	2.137512926
1	Deaths	240	Europe & Central Asia - WB	2	Female	22	All ages	361	Ascariasis	1	Number	1990	6.130982992	9.558230071	2.768129567
1	Deaths	240	Europe & Central Asia - WB	3	Both	22	All ages	361	Ascariasis	1	Number	1990	11.47894167	15.99783414	4.81804874
1	Deaths	240	Europe & Central Asia - WB	1	Male	22	All ages	361	Ascariasis	2	Percent	1990	1.24E-06	1.90E-06	4.94E-07
1	Deaths	240	Europe & Central Asia - WB	2	Female	22	All ages	361	Ascariasis	2	Percent	1990	1.45E-06	2.27E-06	6.57E-07
1	Deaths	240	Europe & Central Asia - WB	3	Both	22	All ages	361	Ascariasis	2	Percent	1990	1.35E-06	1.87E-06	5.65E-07
1	Deaths	240	Europe & Central Asia - WB	1	Male	22	All ages	361	Ascariasis	3	Rate	1990	0.00129943	0.001998189	0.000519366
1	Deaths	240	Europe & Central Asia - WB	2	Female	22	All ages	361	Ascariasis	3	Rate	1990	0.001395066	0.002174915	0.00062987
1	Deaths	240	Europe & Central Asia - WB	3	Both	22	All ages	361	Ascariasis	3	Rate	1990	0.001348817	0.001879803	0.000566138
1	Deaths	240	Europe & Central Asia - WB	1	Male	27	Age-standardized	361	Ascariasis	3	Rate	1990	0.001587395	0.002452241	0.000609817
1	Deaths	240	Europe & Central Asia - WB	2	Female	27	Age-standardized	361	Ascariasis	3	Rate	1990	0.001893558	0.002985111	0.000857862
1	Deaths	240	Europe & Central Asia - WB	3	Both	27	Age-standardized	361	Ascariasis	3	Rate	1990	0.001734342	0.002434587	0.000715246
1	Deaths	138	North Africa and Middle East	1	Male	22	All ages	360	Intestinal nematode infections	1	Number	1990	95.2504974	141.3191843	28.86837457
1	Deaths	138	North Africa and Middle East	2	Female	22	All ages	360	Intestinal nematode infections	1	Number	1990	117.5680369	173.2222699	50.58231454
1	Deaths	138	North Africa and Middle East	3	Both	22	All ages	360	Intestinal nematode infections	1	Number	1990	212.8185343	311.2636989	108.8812465
1	Deaths	138	North Africa and Middle East	1	Male	22	All ages	360	Intestinal nematode infections	2	Percent	1990	7.00E-05	0.000105238	2.21E-05
1	Deaths	138	North Africa and Middle East	2	Female	22	All ages	360	Intestinal nematode infections	2	Percent	1990	0.000106145	0.000155726	4.50E-05
1	Deaths	138	North Africa and Middle East	3	Both	22	All ages	360	Intestinal nematode infections	2	Percent	1990	8.62E-05	0.000124153	4.20E-05
1	Deaths	138	North Africa and Middle East	1	Male	22	All ages	360	Intestinal nematode infections	3	Rate	1990	0.054825074	0.081341672	0.016616299
1	Deaths	138	North Africa and Middle East	2	Female	22	All ages	360	Intestinal nematode infections	3	Rate	1990	0.07105674	0.104693504	0.030571357
1	Deaths	138	North Africa and Middle East	3	Both	22	All ages	360	Intestinal nematode infections	3	Rate	1990	0.062742822	0.091766269	0.032100196
1	Deaths	138	North Africa and Middle East	1	Male	27	Age-standardized	360	Intestinal nematode infections	3	Rate	1990	0.039236743	0.057316052	0.012622051
1	Deaths	138	North Africa and Middle East	2	Female	27	Age-standardized	360	Intestinal nematode infections	3	Rate	1990	0.050208203	0.072648112	0.022492144
1	Deaths	138	North Africa and Middle East	3	Both	27	Age-standardized	360	Intestinal nematode infections	3	Rate	1990	0.044600463	0.064192292	0.023003406
1	Deaths	138	North Africa and Middle East	1	Male	22	All ages	361	Ascariasis	1	Number	1990	95.2504974	141.3191843	28.86837457
1	Deaths	138	North Africa and Middle East	2	Female	22	All ages	361	Ascariasis	1	Number	1990	117.5680369	173.2222699	50.58231454
1	Deaths	138	North Africa and Middle East	3	Both	22	All ages	361	Ascariasis	1	Number	1990	212.8185343	311.2636989	108.8812465
1	Deaths	138	North Africa and Middle East	1	Male	22	All ages	361	Ascariasis	2	Percent	1990	7.00E-05	0.000105238	2.21E-05
1	Deaths	138	North Africa and Middle East	2	Female	22	All ages	361	Ascariasis	2	Percent	1990	0.000106145	0.000155726	4.50E-05
1	Deaths	138	North Africa and Middle East	3	Both	22	All ages	361	Ascariasis	2	Percent	1990	8.62E-05	0.000124153	4.20E-05
1	Deaths	138	North Africa and Middle East	1	Male	22	All ages	361	Ascariasis	3	Rate	1990	0.054825074	0.081341672	0.016616299
1	Deaths	138	North Africa and Middle East	2	Female	22	All ages	361	Ascariasis	3	Rate	1990	0.07105674	0.104693504	0.030571357
1	Deaths	138	North Africa and Middle East	3	Both	22	All ages	361	Ascariasis	3	Rate	1990	0.062742822	0.091766269	0.032100196
1	Deaths	138	North Africa and Middle East	1	Male	27	Age-standardized	361	Ascariasis	3	Rate	1990	0.039236743	0.057316052	0.012622051
1	Deaths	138	North Africa and Middle East	2	Female	27	Age-standardized	361	Ascariasis	3	Rate	1990	0.050208203	0.072648112	0.022492144
1	Deaths	138	North Africa and Middle East	3	Both	27	Age-standardized	361	Ascariasis	3	Rate	1990	0.044600463	0.064192292	0.023003406
1	Deaths	239	East Asia & Pacific - WB	1	Male	22	All ages	360	Intestinal nematode infections	1	Number	1990	1337.089245	1692.213975	751.0622611
1	Deaths	239	East Asia & Pacific - WB	2	Female	22	All ages	360	Intestinal nematode infections	1	Number	1990	1399.459475	1826.343387	900.7212317
1	Deaths	239	East Asia & Pacific - WB	3	Both	22	All ages	360	Intestinal nematode infections	1	Number	1990	2736.54872	3483.394809	1670.533835
1	Deaths	239	East Asia & Pacific - WB	1	Male	22	All ages	360	Intestinal nematode infections	2	Percent	1990	0.000183579	0.000245053	0.000105028
1	Deaths	239	East Asia & Pacific - WB	2	Female	22	All ages	360	Intestinal nematode infections	2	Percent	1990	0.00023599	0.000310365	0.000150732
1	Deaths	239	East Asia & Pacific - WB	3	Both	22	All ages	360	Intestinal nematode infections	2	Percent	1990	0.000206926	0.000263443	0.000132044
1	Deaths	239	East Asia & Pacific - WB	1	Male	22	All ages	360	Intestinal nematode infections	3	Rate	1990	0.140952723	0.178389115	0.079175172
1	Deaths	239	East Asia & Pacific - WB	2	Female	22	All ages	360	Intestinal nematode infections	3	Rate	1990	0.152601674	0.199150503	0.098217612
1	Deaths	239	East Asia & Pacific - WB	3	Both	22	All ages	360	Intestinal nematode infections	3	Rate	1990	0.146678729	0.186709602	0.089540441
1	Deaths	239	East Asia & Pacific - WB	1	Male	27	Age-standardized	360	Intestinal nematode infections	3	Rate	1990	0.142491083	0.178803621	0.080998745
1	Deaths	239	East Asia & Pacific - WB	2	Female	27	Age-standardized	360	Intestinal nematode infections	3	Rate	1990	0.160581194	0.208606764	0.104118077
1	Deaths	239	East Asia & Pacific - WB	3	Both	27	Age-standardized	360	Intestinal nematode infections	3	Rate	1990	0.1510671	0.191352063	0.091574212
1	Deaths	239	East Asia & Pacific - WB	1	Male	22	All ages	361	Ascariasis	1	Number	1990	1337.089245	1692.213975	751.0622611
1	Deaths	239	East Asia & Pacific - WB	2	Female	22	All ages	361	Ascariasis	1	Number	1990	1399.459475	1826.343387	900.7212317
1	Deaths	239	East Asia & Pacific - WB	3	Both	22	All ages	361	Ascariasis	1	Number	1990	2736.54872	3483.394809	1670.533835
1	Deaths	239	East Asia & Pacific - WB	1	Male	22	All ages	361	Ascariasis	2	Percent	1990	0.000183579	0.000245053	0.000105028
1	Deaths	239	East Asia & Pacific - WB	2	Female	22	All ages	361	Ascariasis	2	Percent	1990	0.00023599	0.000310365	0.000150732
1	Deaths	239	East Asia & Pacific - WB	3	Both	22	All ages	361	Ascariasis	2	Percent	1990	0.000206926	0.000263443	0.000132044
1	Deaths	239	East Asia & Pacific - WB	1	Male	22	All ages	361	Ascariasis	3	Rate	1990	0.140952723	0.178389115	0.079175172
1	Deaths	239	East Asia & Pacific - WB	2	Female	22	All ages	361	Ascariasis	3	Rate	1990	0.152601674	0.199150503	0.098217612
1	Deaths	239	East Asia & Pacific - WB	3	Both	22	All ages	361	Ascariasis	3	Rate	1990	0.146678729	0.186709602	0.089540441
1	Deaths	239	East Asia & Pacific - WB	1	Male	27	Age-standardized	361	Ascariasis	3	Rate	1990	0.142491083	0.178803621	0.080998745
1	Deaths	239	East Asia & Pacific - WB	2	Female	27	Age-standardized	361	Ascariasis	3	Rate	1990	0.160581194	0.208606764	0.104118077
1	Deaths	239	East Asia & Pacific - WB	3	Both	27	Age-standardized	361	Ascariasis	3	Rate	1990	0.1510671	0.191352063	0.091574212
1	Deaths	42	Central Europe	1	Male	22	All ages	360	Intestinal nematode infections	1	Number	1990	0	0	0
1	Deaths	42	Central Europe	2	Female	22	All ages	360	Intestinal nematode infections	1	Number	1990	0	0	0
1	Deaths	42	Central Europe	3	Both	22	All ages	360	Intestinal nematode infections	1	Number	1990	0	0	0
1	Deaths	42	Central Europe	1	Male	22	All ages	360	Intestinal nematode infections	2	Percent	1990	0	0	0
1	Deaths	42	Central Europe	2	Female	22	All ages	360	Intestinal nematode infections	2	Percent	1990	0	0	0
1	Deaths	42	Central Europe	3	Both	22	All ages	360	Intestinal nematode infections	2	Percent	1990	0	0	0
1	Deaths	42	Central Europe	1	Male	22	All ages	360	Intestinal nematode infections	3	Rate	1990	0	0	0
1	Deaths	42	Central Europe	2	Female	22	All ages	360	Intestinal nematode infections	3	Rate	1990	0	0	0
1	Deaths	42	Central Europe	3	Both	22	All ages	360	Intestinal nematode infections	3	Rate	1990	0	0	0
1	Deaths	42	Central Europe	1	Male	27	Age-standardized	360	Intestinal nematode infections	3	Rate	1990	0	0	0
1	Deaths	42	Central Europe	2	Female	27	Age-standardized	360	Intestinal nematode infections	3	Rate	1990	0	0	0
1	Deaths	42	Central Europe	3	Both	27	Age-standardized	360	Intestinal nematode infections	3	Rate	1990	0	0	0
1	Deaths	42	Central Europe	1	Male	22	All ages	361	Ascariasis	1	Number	1990	0	0	0
1	Deaths	42	Central Europe	2	Female	22	All ages	361	Ascariasis	1	Number	1990	0	0	0
1	Deaths	42	Central Europe	3	Both	22	All ages	361	Ascariasis	1	Number	1990	0	0	0
1	Deaths	42	Central Europe	1	Male	22	All ages	361	Ascariasis	2	Percent	1990	0	0	0
1	Deaths	42	Central Europe	2	Female	22	All ages	361	Ascariasis	2	Percent	1990	0	0	0
1	Deaths	42	Central Europe	3	Both	22	All ages	361	Ascariasis	2	Percent	1990	0	0	0
1	Deaths	42	Central Europe	1	Male	22	All ages	361	Ascariasis	3	Rate	1990	0	0	0
1	Deaths	42	Central Europe	2	Female	22	All ages	361	Ascariasis	3	Rate	1990	0	0	0
1	Deaths	42	Central Europe	3	Both	22	All ages	361	Ascariasis	3	Rate	1990	0	0	0
1	Deaths	42	Central Europe	1	Male	27	Age-standardized	361	Ascariasis	3	Rate	1990	0	0	0
1	Deaths	42	Central Europe	2	Female	27	Age-standardized	361	Ascariasis	3	Rate	1990	0	0	0
1	Deaths	42	Central Europe	3	Both	27	Age-standardized	361	Ascariasis	3	Rate	1990	0	0	0
1	Deaths	56	Eastern Europe	1	Male	22	All ages	360	Intestinal nematode infections	1	Number	1990	0	0	0
1	Deaths	56	Eastern Europe	2	Female	22	All ages	360	Intestinal nematode infections	1	Number	1990	0	0	0
1	Deaths	56	Eastern Europe	3	Both	22	All ages	360	Intestinal nematode infections	1	Number	1990	0	0	0
1	Deaths	56	Eastern Europe	1	Male	22	All ages	360	Intestinal nematode infections	2	Percent	1990	0	0	0
1	Deaths	56	Eastern Europe	2	Female	22	All ages	360	Intestinal nematode infections	2	Percent	1990	0	0	0
1	Deaths	56	Eastern Europe	3	Both	22	All ages	360	Intestinal nematode infections	2	Percent	1990	0	0	0
1	Deaths	56	Eastern Europe	1	Male	22	All ages	360	Intestinal nematode infections	3	Rate	1990	0	0	0
1	Deaths	56	Eastern Europe	2	Female	22	All ages	360	Intestinal nematode infections	3	Rate	1990	0	0	0
1	Deaths	56	Eastern Europe	3	Both	22	All ages	360	Intestinal nematode infections	3	Rate	1990	0	0	0
1	Deaths	56	Eastern Europe	1	Male	27	Age-standardized	360	Intestinal nematode infections	3	Rate	1990	0	0	0
1	Deaths	56	Eastern Europe	2	Female	27	Age-standardized	360	Intestinal nematode infections	3	Rate	1990	0	0	0
1	Deaths	56	Eastern Europe	3	Both	27	Age-standardized	360	Intestinal nematode infections	3	Rate	1990	0	0	0
1	Deaths	56	Eastern Europe	1	Male	22	All ages	361	Ascariasis	1	Number	1990	0	0	0
1	Deaths	56	Eastern Europe	2	Female	22	All ages	361	Ascariasis	1	Number	1990	0	0	0
1	Deaths	56	Eastern Europe	3	Both	22	All ages	361	Ascariasis	1	Number	1990	0	0	0
1	Deaths	56	Eastern Europe	1	Male	22	All ages	361	Ascariasis	2	Percent	1990	0	0	0
1	Deaths	56	Eastern Europe	2	Female	22	All ages	361	Ascariasis	2	Percent	1990	0	0	0
1	Deaths	56	Eastern Europe	3	Both	22	All ages	361	Ascariasis	2	Percent	1990	0	0	0
1	Deaths	56	Eastern Europe	1	Male	22	All ages	361	Ascariasis	3	Rate	1990	0	0	0
1	Deaths	56	Eastern Europe	2	Female	22	All ages	361	Ascariasis	3	Rate	1990	0	0	0
1	Deaths	56	Eastern Europe	3	Both	22	All ages	361	Ascariasis	3	Rate	1990	0	0	0
1	Deaths	56	Eastern Europe	1	Male	27	Age-standardized	361	Ascariasis	3	Rate	1990	0	0	0
1	Deaths	56	Eastern Europe	2	Female	27	Age-standardized	361	Ascariasis	3	Rate	1990	0	0	0
1	Deaths	56	Eastern Europe	3	Both	27	Age-standardized	361	Ascariasis	3	Rate	1990	0	0	0
1	Deaths	241	Latin America & Caribbean - WB	1	Male	22	All ages	360	Intestinal nematode infections	1	Number	1990	230.0060002	271.0432829	154.3801827
1	Deaths	241	Latin America & Caribbean - WB	2	Female	22	All ages	360	Intestinal nematode infections	1	Number	1990	256.2801017	298.9162211	164.7176192
1	Deaths	241	Latin America & Caribbean - WB	3	Both	22	All ages	360	Intestinal nematode infections	1	Number	1990	486.2861019	566.8952054	334.6069587
1	Deaths	241	Latin America & Caribbean - WB	1	Male	22	All ages	360	Intestinal nematode infections	2	Percent	1990	0.000152966	0.000178964	0.000102363
1	Deaths	241	Latin America & Caribbean - WB	2	Female	22	All ages	360	Intestinal nematode infections	2	Percent	1990	0.00022612	0.000263725	0.000144757
1	Deaths	241	Latin America & Caribbean - WB	3	Both	22	All ages	360	Intestinal nematode infections	2	Percent	1990	0.000184408	0.000213869	0.000126381
1	Deaths	241	Latin America & Caribbean - WB	1	Male	22	All ages	360	Intestinal nematode infections	3	Rate	1990	0.106214282	0.125164855	0.071291098
1	Deaths	241	Latin America & Caribbean - WB	2	Female	22	All ages	360	Intestinal nematode infections	3	Rate	1990	0.115452882	0.134660237	0.074204449
1	Deaths	241	Latin America & Caribbean - WB	3	Both	22	All ages	360	Intestinal nematode infections	3	Rate	1990	0.11089077	0.129272553	0.076302455
1	Deaths	241	Latin America & Caribbean - WB	1	Male	27	Age-standardized	360	Intestinal nematode infections	3	Rate	1990	0.08855332	0.10359425	0.059918105
1	Deaths	241	Latin America & Caribbean - WB	2	Female	27	Age-standardized	360	Intestinal nematode infections	3	Rate	1990	0.099535709	0.116018143	0.063989468
1	Deaths	241	Latin America & Caribbean - WB	3	Both	27	Age-standardized	360	Intestinal nematode infections	3	Rate	1990	0.093897069	0.108972639	0.064038908
1	Deaths	241	Latin America & Caribbean - WB	1	Male	22	All ages	361	Ascariasis	1	Number	1990	230.0060002	271.0432829	154.3801827
1	Deaths	241	Latin America & Caribbean - WB	2	Female	22	All ages	361	Ascariasis	1	Number	1990	256.2801017	298.9162211	164.7176192
1	Deaths	241	Latin America & Caribbean - WB	3	Both	22	All ages	361	Ascariasis	1	Number	1990	486.2861019	566.8952054	334.6069587
1	Deaths	241	Latin America & Caribbean - WB	1	Male	22	All ages	361	Ascariasis	2	Percent	1990	0.000152966	0.000178964	0.000102363
1	Deaths	241	Latin America & Caribbean - WB	2	Female	22	All ages	361	Ascariasis	2	Percent	1990	0.00022612	0.000263725	0.000144757
1	Deaths	241	Latin America & Caribbean - WB	3	Both	22	All ages	361	Ascariasis	2	Percent	1990	0.000184408	0.000213869	0.000126381
1	Deaths	241	Latin America & Caribbean - WB	1	Male	22	All ages	361	Ascariasis	3	Rate	1990	0.106214282	0.125164855	0.071291098
1	Deaths	241	Latin America & Caribbean - WB	2	Female	22	All ages	361	Ascariasis	3	Rate	1990	0.115452882	0.134660237	0.074204449
1	Deaths	241	Latin America & Caribbean - WB	3	Both	22	All ages	361	Ascariasis	3	Rate	1990	0.11089077	0.129272553	0.076302455
1	Deaths	241	Latin America & Caribbean - WB	1	Male	27	Age-standardized	361	Ascariasis	3	Rate	1990	0.08855332	0.10359425	0.059918105
1	Deaths	241	Latin America & Caribbean - WB	2	Female	27	Age-standardized	361	Ascariasis	3	Rate	1990	0.099535709	0.116018143	0.063989468
1	Deaths	241	Latin America & Caribbean - WB	3	Both	27	Age-standardized	361	Ascariasis	3	Rate	1990	0.093897069	0.108972639	0.064038908
1	Deaths	199	Western Sub-Saharan Africa	1	Male	22	All ages	360	Intestinal nematode infections	1	Number	1990	2138.222053	3147.161372	1168.524698
1	Deaths	199	Western Sub-Saharan Africa	2	Female	22	All ages	360	Intestinal nematode infections	1	Number	1990	2506.302585	3551.057571	1296.202638
1	Deaths	199	Western Sub-Saharan Africa	3	Both	22	All ages	360	Intestinal nematode infections	1	Number	1990	4644.524638	6629.391602	2526.761567
1	Deaths	199	Western Sub-Saharan Africa	1	Male	22	All ages	360	Intestinal nematode infections	2	Percent	1990	0.001448676	0.00213169	0.000777125
1	Deaths	199	Western Sub-Saharan Africa	2	Female	22	All ages	360	Intestinal nematode infections	2	Percent	1990	0.001923942	0.002747159	0.000985103
1	Deaths	199	Western Sub-Saharan Africa	3	Both	22	All ages	360	Intestinal nematode infections	2	Percent	1990	0.001671102	0.002386587	0.00090229
1	Deaths	199	Western Sub-Saharan Africa	1	Male	22	All ages	360	Intestinal nematode infections	3	Rate	1990	2.227862899	3.279100058	1.217512848
1	Deaths	199	Western Sub-Saharan Africa	2	Female	22	All ages	360	Intestinal nematode infections	3	Rate	1990	2.578967773	3.654013323	1.333783419
1	Deaths	199	Western Sub-Saharan Africa	3	Both	22	All ages	360	Intestinal nematode infections	3	Rate	1990	2.404511426	3.432094583	1.30812678
1	Deaths	199	Western Sub-Saharan Africa	1	Male	27	Age-standardized	360	Intestinal nematode infections	3	Rate	1990	1.278153347	1.86315686	0.704328275
1	Deaths	199	Western Sub-Saharan Africa	2	Female	27	Age-standardized	360	Intestinal nematode infections	3	Rate	1990	1.494229356	2.110988449	0.785644001
1	Deaths	199	Western Sub-Saharan Africa	3	Both	27	Age-standardized	360	Intestinal nematode infections	3	Rate	1990	1.386047997	1.966849642	0.768008538
1	Deaths	199	Western Sub-Saharan Africa	1	Male	22	All ages	361	Ascariasis	1	Number	1990	2138.222053	3147.161372	1168.524698
1	Deaths	199	Western Sub-Saharan Africa	2	Female	22	All ages	361	Ascariasis	1	Number	1990	2506.302585	3551.057571	1296.202638
1	Deaths	199	Western Sub-Saharan Africa	3	Both	22	All ages	361	Ascariasis	1	Number	1990	4644.524638	6629.391602	2526.761567
1	Deaths	199	Western Sub-Saharan Africa	1	Male	22	All ages	361	Ascariasis	2	Percent	1990	0.001448676	0.00213169	0.000777125
1	Deaths	199	Western Sub-Saharan Africa	2	Female	22	All ages	361	Ascariasis	2	Percent	1990	0.001923942	0.002747159	0.000985103
1	Deaths	199	Western Sub-Saharan Africa	3	Both	22	All ages	361	Ascariasis	2	Percent	1990	0.001671102	0.002386587	0.00090229
1	Deaths	199	Western Sub-Saharan Africa	1	Male	22	All ages	361	Ascariasis	3	Rate	1990	2.227862899	3.279100058	1.217512848
1	Deaths	199	Western Sub-Saharan Africa	2	Female	22	All ages	361	Ascariasis	3	Rate	1990	2.578967773	3.654013323	1.333783419
1	Deaths	199	Western Sub-Saharan Africa	3	Both	22	All ages	361	Ascariasis	3	Rate	1990	2.404511426	3.432094583	1.30812678
1	Deaths	199	Western Sub-Saharan Africa	1	Male	27	Age-standardized	361	Ascariasis	3	Rate	1990	1.278153347	1.86315686	0.704328275
1	Deaths	199	Western Sub-Saharan Africa	2	Female	27	Age-standardized	361	Ascariasis	3	Rate	1990	1.494229356	2.110988449	0.785644001
1	Deaths	199	Western Sub-Saharan Africa	3	Both	27	Age-standardized	361	Ascariasis	3	Rate	1990	1.386047997	1.966849642	0.768008538
1	Deaths	5	East Asia	1	Male	22	All ages	360	Intestinal nematode infections	1	Number	1990	372.174078	473.0335919	174.6570569
1	Deaths	5	East Asia	2	Female	22	All ages	360	Intestinal nematode infections	1	Number	1990	377.6866394	466.4666271	243.9588914
1	Deaths	5	East Asia	3	Both	22	All ages	360	Intestinal nematode infections	1	Number	1990	749.8607174	938.0595585	426.9131847
1	Deaths	5	East Asia	1	Male	22	All ages	360	Intestinal nematode infections	2	Percent	1990	7.73E-05	9.87E-05	3.55E-05
1	Deaths	5	East Asia	2	Female	22	All ages	360	Intestinal nematode infections	2	Percent	1990	9.73E-05	0.000123948	6.61E-05
1	Deaths	5	East Asia	3	Both	22	All ages	360	Intestinal nematode infections	2	Percent	1990	8.61E-05	0.000105776	4.97E-05
1	Deaths	5	East Asia	1	Male	22	All ages	360	Intestinal nematode infections	3	Rate	1990	0.059352416	0.075436974	0.027853413
1	Deaths	5	East Asia	2	Female	22	All ages	360	Intestinal nematode infections	3	Rate	1990	0.063973287	0.079011011	0.041322224
1	Deaths	5	East Asia	3	Both	22	All ages	360	Intestinal nematode infections	3	Rate	1990	0.061593248	0.077051822	0.035066472
1	Deaths	5	East Asia	1	Male	27	Age-standardized	360	Intestinal nematode infections	3	Rate	1990	0.063986501	0.080325264	0.03068119
1	Deaths	5	East Asia	2	Female	27	Age-standardized	360	Intestinal nematode infections	3	Rate	1990	0.071280235	0.087990516	0.047018077
1	Deaths	5	East Asia	3	Both	27	Age-standardized	360	Intestinal nematode infections	3	Rate	1990	0.067380448	0.083912723	0.038747255
1	Deaths	5	East Asia	1	Male	22	All ages	361	Ascariasis	1	Number	1990	372.174078	473.0335919	174.6570569
1	Deaths	5	East Asia	2	Female	22	All ages	361	Ascariasis	1	Number	1990	377.6866394	466.4666271	243.9588914
1	Deaths	5	East Asia	3	Both	22	All ages	361	Ascariasis	1	Number	1990	749.8607174	938.0595585	426.9131847
1	Deaths	5	East Asia	1	Male	22	All ages	361	Ascariasis	2	Percent	1990	7.73E-05	9.87E-05	3.55E-05
1	Deaths	5	East Asia	2	Female	22	All ages	361	Ascariasis	2	Percent	1990	9.73E-05	0.000123948	6.61E-05
1	Deaths	5	East Asia	3	Both	22	All ages	361	Ascariasis	2	Percent	1990	8.61E-05	0.000105776	4.97E-05
1	Deaths	5	East Asia	1	Male	22	All ages	361	Ascariasis	3	Rate	1990	0.059352416	0.075436974	0.027853413
1	Deaths	5	East Asia	2	Female	22	All ages	361	Ascariasis	3	Rate	1990	0.063973287	0.079011011	0.041322224
1	Deaths	5	East Asia	3	Both	22	All ages	361	Ascariasis	3	Rate	1990	0.061593248	0.077051822	0.035066472
1	Deaths	5	East Asia	1	Male	27	Age-standardized	361	Ascariasis	3	Rate	1990	0.063986501	0.080325264	0.03068119
1	Deaths	5	East Asia	2	Female	27	Age-standardized	361	Ascariasis	3	Rate	1990	0.071280235	0.087990516	0.047018077
1	Deaths	5	East Asia	3	Both	27	Age-standardized	361	Ascariasis	3	Rate	1990	0.067380448	0.083912723	0.038747255
1	Deaths	243	Middle East & North Africa - WB	1	Male	22	All ages	360	Intestinal nematode infections	1	Number	1990	42.55000473	56.33561074	20.56490614
1	Deaths	243	Middle East & North Africa - WB	2	Female	22	All ages	360	Intestinal nematode infections	1	Number	1990	55.63026462	75.12772015	30.35868701
1	Deaths	243	Middle East & North Africa - WB	3	Both	22	All ages	360	Intestinal nematode infections	1	Number	1990	98.18026935	128.6971181	50.77548261
1	Deaths	243	Middle East & North Africa - WB	1	Male	22	All ages	360	Intestinal nematode infections	2	Percent	1990	4.57E-05	5.91E-05	2.30E-05
1	Deaths	243	Middle East & North Africa - WB	2	Female	22	All ages	360	Intestinal nematode infections	2	Percent	1990	7.25E-05	9.81E-05	3.93E-05
1	Deaths	243	Middle East & North Africa - WB	3	Both	22	All ages	360	Intestinal nematode infections	2	Percent	1990	5.78E-05	7.58E-05	3.04E-05
1	Deaths	243	Middle East & North Africa - WB	1	Male	22	All ages	360	Intestinal nematode infections	3	Rate	1990	0.032131892	0.042542175	0.015529712
1	Deaths	243	Middle East & North Africa - WB	2	Female	22	All ages	360	Intestinal nematode infections	3	Rate	1990	0.044542872	0.060154386	0.024308047
1	Deaths	243	Middle East & North Africa - WB	3	Both	22	All ages	360	Intestinal nematode infections	3	Rate	1990	0.03815575	0.050015498	0.019732851
1	Deaths	243	Middle East & North Africa - WB	1	Male	27	Age-standardized	360	Intestinal nematode infections	3	Rate	1990	0.023389776	0.030194598	0.011482667
1	Deaths	243	Middle East & North Africa - WB	2	Female	27	Age-standardized	360	Intestinal nematode infections	3	Rate	1990	0.031313346	0.041455275	0.017189532
1	Deaths	243	Middle East & North Africa - WB	3	Both	27	Age-standardized	360	Intestinal nematode infections	3	Rate	1990	0.027277271	0.03544255	0.014239963
1	Deaths	243	Middle East & North Africa - WB	1	Male	22	All ages	361	Ascariasis	1	Number	1990	42.55000473	56.33561074	20.56490614
1	Deaths	243	Middle East & North Africa - WB	2	Female	22	All ages	361	Ascariasis	1	Number	1990	55.63026462	75.12772015	30.35868701
1	Deaths	243	Middle East & North Africa - WB	3	Both	22	All ages	361	Ascariasis	1	Number	1990	98.18026935	128.6971181	50.77548261
1	Deaths	243	Middle East & North Africa - WB	1	Male	22	All ages	361	Ascariasis	2	Percent	1990	4.57E-05	5.91E-05	2.30E-05
1	Deaths	243	Middle East & North Africa - WB	2	Female	22	All ages	361	Ascariasis	2	Percent	1990	7.25E-05	9.81E-05	3.93E-05
1	Deaths	243	Middle East & North Africa - WB	3	Both	22	All ages	361	Ascariasis	2	Percent	1990	5.78E-05	7.58E-05	3.04E-05
1	Deaths	243	Middle East & North Africa - WB	1	Male	22	All ages	361	Ascariasis	3	Rate	1990	0.032131892	0.042542175	0.015529712
1	Deaths	243	Middle East & North Africa - WB	2	Female	22	All ages	361	Ascariasis	3	Rate	1990	0.044542872	0.060154386	0.024308047
1	Deaths	243	Middle East & North Africa - WB	3	Both	22	All ages	361	Ascariasis	3	Rate	1990	0.03815575	0.050015498	0.019732851
1	Deaths	243	Middle East & North Africa - WB	1	Male	27	Age-standardized	361	Ascariasis	3	Rate	1990	0.023389776	0.030194598	0.011482667
1	Deaths	243	Middle East & North Africa - WB	2	Female	27	Age-standardized	361	Ascariasis	3	Rate	1990	0.031313346	0.041455275	0.017189532
1	Deaths	243	Middle East & North Africa - WB	3	Both	27	Age-standardized	361	Ascariasis	3	Rate	1990	0.027277271	0.03544255	0.014239963
1	Deaths	96	Southern Latin America	1	Male	22	All ages	360	Intestinal nematode infections	1	Number	1990	0.944862541	1.667713346	0.297354502
1	Deaths	96	Southern Latin America	2	Female	22	All ages	360	Intestinal nematode infections	1	Number	1990	0.878902243	1.625819942	0.259465813
1	Deaths	96	Southern Latin America	3	Both	22	All ages	360	Intestinal nematode infections	1	Number	1990	1.823764784	2.841908035	0.746037072
1	Deaths	96	Southern Latin America	1	Male	22	All ages	360	Intestinal nematode infections	2	Percent	1990	4.72E-06	8.35E-06	1.49E-06
1	Deaths	96	Southern Latin America	2	Female	22	All ages	360	Intestinal nematode infections	2	Percent	1990	5.50E-06	1.02E-05	1.62E-06
1	Deaths	96	Southern Latin America	3	Both	22	All ages	360	Intestinal nematode infections	2	Percent	1990	5.07E-06	7.89E-06	2.07E-06
1	Deaths	96	Southern Latin America	1	Male	22	All ages	360	Intestinal nematode infections	3	Rate	1990	0.003895673	0.00687599	0.001225994
1	Deaths	96	Southern Latin America	2	Female	22	All ages	360	Intestinal nematode infections	3	Rate	1990	0.003476085	0.006430168	0.001026195
1	Deaths	96	Southern Latin America	3	Both	22	All ages	360	Intestinal nematode infections	3	Rate	1990	0.003681517	0.005736777	0.001505977
1	Deaths	96	Southern Latin America	1	Male	27	Age-standardized	360	Intestinal nematode infections	3	Rate	1990	0.003920149	0.006745525	0.001340915
1	Deaths	96	Southern Latin America	2	Female	27	Age-standardized	360	Intestinal nematode infections	3	Rate	1990	0.003482446	0.006470387	0.001065745
1	Deaths	96	Southern Latin America	3	Both	27	Age-standardized	360	Intestinal nematode infections	3	Rate	1990	0.003692744	0.005708788	0.001476139
1	Deaths	96	Southern Latin America	1	Male	22	All ages	361	Ascariasis	1	Number	1990	0.944862541	1.667713346	0.297354502
1	Deaths	96	Southern Latin America	2	Female	22	All ages	361	Ascariasis	1	Number	1990	0.878902243	1.625819942	0.259465813
1	Deaths	96	Southern Latin America	3	Both	22	All ages	361	Ascariasis	1	Number	1990	1.823764784	2.841908035	0.746037072
1	Deaths	96	Southern Latin America	1	Male	22	All ages	361	Ascariasis	2	Percent	1990	4.72E-06	8.35E-06	1.49E-06
1	Deaths	96	Southern Latin America	2	Female	22	All ages	361	Ascariasis	2	Percent	1990	5.50E-06	1.02E-05	1.62E-06
1	Deaths	96	Southern Latin America	3	Both	22	All ages	361	Ascariasis	2	Percent	1990	5.07E-06	7.89E-06	2.07E-06
1	Deaths	96	Southern Latin America	1	Male	22	All ages	361	Ascariasis	3	Rate	1990	0.003895673	0.00687599	0.001225994
1	Deaths	96	Southern Latin America	2	Female	22	All ages	361	Ascariasis	3	Rate	1990	0.003476085	0.006430168	0.001026195
1	Deaths	96	Southern Latin America	3	Both	22	All ages	361	Ascariasis	3	Rate	1990	0.003681517	0.005736777	0.001505977
1	Deaths	96	Southern Latin America	1	Male	27	Age-standardized	361	Ascariasis	3	Rate	1990	0.003920149	0.006745525	0.001340915
1	Deaths	96	Southern Latin America	2	Female	27	Age-standardized	361	Ascariasis	3	Rate	1990	0.003482446	0.006470387	0.001065745
1	Deaths	96	Southern Latin America	3	Both	27	Age-standardized	361	Ascariasis	3	Rate	1990	0.003692744	0.005708788	0.001476139
1	Deaths	192	Southern Sub-Saharan Africa	1	Male	22	All ages	360	Intestinal nematode infections	1	Number	1990	12.98583147	19.94759477	5.411863903
1	Deaths	192	Southern Sub-Saharan Africa	2	Female	22	All ages	360	Intestinal nematode infections	1	Number	1990	14.84040586	21.05618124	8.286625066
1	Deaths	192	Southern Sub-Saharan Africa	3	Both	22	All ages	360	Intestinal nematode infections	1	Number	1990	27.82623733	39.16505154	17.61081735
1	Deaths	192	Southern Sub-Saharan Africa	1	Male	22	All ages	360	Intestinal nematode infections	2	Percent	1990	5.64E-05	8.68E-05	2.35E-05
1	Deaths	192	Southern Sub-Saharan Africa	2	Female	22	All ages	360	Intestinal nematode infections	2	Percent	1990	7.92E-05	0.000108157	4.40E-05
1	Deaths	192	Southern Sub-Saharan Africa	3	Both	22	All ages	360	Intestinal nematode infections	2	Percent	1990	6.66E-05	9.22E-05	4.23E-05
1	Deaths	192	Southern Sub-Saharan Africa	1	Male	22	All ages	360	Intestinal nematode infections	3	Rate	1990	0.051079855	0.078463998	0.021287603
1	Deaths	192	Southern Sub-Saharan Africa	2	Female	22	All ages	360	Intestinal nematode infections	3	Rate	1990	0.054973576	0.077998782	0.030696291
1	Deaths	192	Southern Sub-Saharan Africa	3	Both	22	All ages	360	Intestinal nematode infections	3	Rate	1990	0.053085135	0.074716608	0.033596803
1	Deaths	192	Southern Sub-Saharan Africa	1	Male	27	Age-standardized	360	Intestinal nematode infections	3	Rate	1990	0.038433358	0.057560623	0.018028649
1	Deaths	192	Southern Sub-Saharan Africa	2	Female	27	Age-standardized	360	Intestinal nematode infections	3	Rate	1990	0.042667666	0.059048504	0.02429989
1	Deaths	192	Southern Sub-Saharan Africa	3	Both	27	Age-standardized	360	Intestinal nematode infections	3	Rate	1990	0.040474315	0.055637925	0.026160992
1	Deaths	192	Southern Sub-Saharan Africa	1	Male	22	All ages	361	Ascariasis	1	Number	1990	12.98583147	19.94759477	5.411863903
1	Deaths	192	Southern Sub-Saharan Africa	2	Female	22	All ages	361	Ascariasis	1	Number	1990	14.84040586	21.05618124	8.286625066
1	Deaths	192	Southern Sub-Saharan Africa	3	Both	22	All ages	361	Ascariasis	1	Number	1990	27.82623733	39.16505154	17.61081735
1	Deaths	192	Southern Sub-Saharan Africa	1	Male	22	All ages	361	Ascariasis	2	Percent	1990	5.64E-05	8.68E-05	2.35E-05
1	Deaths	192	Southern Sub-Saharan Africa	2	Female	22	All ages	361	Ascariasis	2	Percent	1990	7.92E-05	0.000108157	4.40E-05
1	Deaths	192	Southern Sub-Saharan Africa	3	Both	22	All ages	361	Ascariasis	2	Percent	1990	6.66E-05	9.22E-05	4.23E-05
1	Deaths	192	Southern Sub-Saharan Africa	1	Male	22	All ages	361	Ascariasis	3	Rate	1990	0.051079855	0.078463998	0.021287603
1	Deaths	192	Southern Sub-Saharan Africa	2	Female	22	All ages	361	Ascariasis	3	Rate	1990	0.054973576	0.077998782	0.030696291
1	Deaths	192	Southern Sub-Saharan Africa	3	Both	22	All ages	361	Ascariasis	3	Rate	1990	0.053085135	0.074716608	0.033596803
1	Deaths	192	Southern Sub-Saharan Africa	1	Male	27	Age-standardized	361	Ascariasis	3	Rate	1990	0.038433358	0.057560623	0.018028649
1	Deaths	192	Southern Sub-Saharan Africa	2	Female	27	Age-standardized	361	Ascariasis	3	Rate	1990	0.042667666	0.059048504	0.02429989
1	Deaths	192	Southern Sub-Saharan Africa	3	Both	27	Age-standardized	361	Ascariasis	3	Rate	1990	0.040474315	0.055637925	0.026160992
1	Deaths	124	Central Latin America	1	Male	22	All ages	360	Intestinal nematode infections	1	Number	1990	116.9004905	137.7487974	60.15378869
1	Deaths	124	Central Latin America	2	Female	22	All ages	360	Intestinal nematode infections	1	Number	1990	127.1171483	147.5624763	67.98724723
1	Deaths	124	Central Latin America	3	Both	22	All ages	360	Intestinal nematode infections	1	Number	1990	244.0176388	280.7990541	143.7585741
1	Deaths	124	Central Latin America	1	Male	22	All ages	360	Intestinal nematode infections	2	Percent	1990	0.000233012	0.000271056	0.000120329
1	Deaths	124	Central Latin America	2	Female	22	All ages	360	Intestinal nematode infections	2	Percent	1990	0.000340585	0.00038995	0.00018263
1	Deaths	124	Central Latin America	3	Both	22	All ages	360	Intestinal nematode infections	2	Percent	1990	0.000278904	0.000318698	0.000165589
1	Deaths	124	Central Latin America	1	Male	22	All ages	360	Intestinal nematode infections	3	Rate	1990	0.143999335	0.169680513	0.074098111
1	Deaths	124	Central Latin America	2	Female	22	All ages	360	Intestinal nematode infections	3	Rate	1990	0.152736014	0.177301841	0.081689224
1	Deaths	124	Central Latin America	3	Both	22	All ages	360	Intestinal nematode infections	3	Rate	1990	0.148422022	0.17079406	0.087440147
1	Deaths	124	Central Latin America	1	Male	27	Age-standardized	360	Intestinal nematode infections	3	Rate	1990	0.110950185	0.129217952	0.056582289
1	Deaths	124	Central Latin America	2	Female	27	Age-standardized	360	Intestinal nematode infections	3	Rate	1990	0.121167223	0.139544236	0.067146133
1	Deaths	124	Central Latin America	3	Both	27	Age-standardized	360	Intestinal nematode infections	3	Rate	1990	0.115881277	0.132441333	0.07154271
1	Deaths	124	Central Latin America	1	Male	22	All ages	361	Ascariasis	1	Number	1990	116.9004905	137.7487974	60.15378869
1	Deaths	124	Central Latin America	2	Female	22	All ages	361	Ascariasis	1	Number	1990	127.1171483	147.5624763	67.98724723
1	Deaths	124	Central Latin America	3	Both	22	All ages	361	Ascariasis	1	Number	1990	244.0176388	280.7990541	143.7585741
1	Deaths	124	Central Latin America	1	Male	22	All ages	361	Ascariasis	2	Percent	1990	0.000233012	0.000271056	0.000120329
1	Deaths	124	Central Latin America	2	Female	22	All ages	361	Ascariasis	2	Percent	1990	0.000340585	0.00038995	0.00018263
1	Deaths	124	Central Latin America	3	Both	22	All ages	361	Ascariasis	2	Percent	1990	0.000278904	0.000318698	0.000165589
1	Deaths	124	Central Latin America	1	Male	22	All ages	361	Ascariasis	3	Rate	1990	0.143999335	0.169680513	0.074098111
1	Deaths	124	Central Latin America	2	Female	22	All ages	361	Ascariasis	3	Rate	1990	0.152736014	0.177301841	0.081689224
1	Deaths	124	Central Latin America	3	Both	22	All ages	361	Ascariasis	3	Rate	1990	0.148422022	0.17079406	0.087440147
1	Deaths	124	Central Latin America	1	Male	27	Age-standardized	361	Ascariasis	3	Rate	1990	0.110950185	0.129217952	0.056582289
1	Deaths	124	Central Latin America	2	Female	27	Age-standardized	361	Ascariasis	3	Rate	1990	0.121167223	0.139544236	0.067146133
1	Deaths	124	Central Latin America	3	Both	27	Age-standardized	361	Ascariasis	3	Rate	1990	0.115881277	0.132441333	0.07154271
1	Deaths	44560	America	1	Male	22	All ages	360	Intestinal nematode infections	1	Number	1990	230.0060002	271.0432829	154.3801827
1	Deaths	44560	America	2	Female	22	All ages	360	Intestinal nematode infections	1	Number	1990	256.2801017	298.9162211	164.7176192
1	Deaths	44560	America	3	Both	22	All ages	360	Intestinal nematode infections	1	Number	1990	486.2861019	566.8952054	334.6069587
1	Deaths	44560	America	1	Male	22	All ages	360	Intestinal nematode infections	2	Percent	1990	8.51E-05	1.00E-04	5.70E-05
1	Deaths	44560	America	2	Female	22	All ages	360	Intestinal nematode infections	2	Percent	1990	0.000114251	0.00013355	7.33E-05
1	Deaths	44560	America	3	Both	22	All ages	360	Intestinal nematode infections	2	Percent	1990	9.83E-05	0.000114551	6.75E-05
1	Deaths	44560	America	1	Male	22	All ages	360	Intestinal nematode infections	3	Rate	1990	0.065291452	0.076940643	0.043823667
1	Deaths	44560	America	2	Female	22	All ages	360	Intestinal nematode infections	3	Rate	1990	0.070429791	0.082146865	0.045266985
1	Deaths	44560	America	3	Both	22	All ages	360	Intestinal nematode infections	3	Rate	1990	0.067902252	0.079158053	0.046722631
1	Deaths	44560	America	1	Male	27	Age-standardized	360	Intestinal nematode infections	3	Rate	1990	0.060848002	0.071599991	0.040873436
1	Deaths	44560	America	2	Female	27	Age-standardized	360	Intestinal nematode infections	3	Rate	1990	0.06913699	0.080613423	0.044403338
1	Deaths	44560	America	3	Both	27	Age-standardized	360	Intestinal nematode infections	3	Rate	1990	0.064835148	0.075525549	0.044559437
1	Deaths	263	Western Africa	1	Male	22	All ages	360	Intestinal nematode infections	1	Number	1990	1927.80587	2881.958871	1079.637991
1	Deaths	263	Western Africa	2	Female	22	All ages	360	Intestinal nematode infections	1	Number	1990	2287.669968	3226.594138	1226.949399
1	Deaths	263	Western Africa	3	Both	22	All ages	360	Intestinal nematode infections	1	Number	1990	4215.475838	6055.936612	2343.963317
1	Deaths	263	Western Africa	1	Male	22	All ages	360	Intestinal nematode infections	2	Percent	1990	0.001428477	0.00213019	0.000784405
1	Deaths	263	Western Africa	2	Female	22	All ages	360	Intestinal nematode infections	2	Percent	1990	0.001924207	0.00276524	0.001020952
1	Deaths	263	Western Africa	3	Both	22	All ages	360	Intestinal nematode infections	2	Percent	1990	0.001660206	0.002376211	0.000915208
1	Deaths	263	Western Africa	1	Male	22	All ages	360	Intestinal nematode infections	3	Rate	1990	2.220337711	3.319277144	1.243465944
1	Deaths	263	Western Africa	2	Female	22	All ages	360	Intestinal nematode infections	3	Rate	1990	2.60886714	3.679619674	1.399217551
1	Deaths	263	Western Africa	3	Both	22	All ages	360	Intestinal nematode infections	3	Rate	1990	2.415563498	3.470189366	1.343144273
1	Deaths	263	Western Africa	1	Male	27	Age-standardized	360	Intestinal nematode infections	3	Rate	1990	1.283886041	1.902139114	0.73138213
1	Deaths	263	Western Africa	2	Female	27	Age-standardized	360	Intestinal nematode infections	3	Rate	1990	1.514285371	2.13371213	0.824094027
1	Deaths	263	Western Africa	3	Both	27	Age-standardized	360	Intestinal nematode infections	3	Rate	1990	1.399152053	1.996613611	0.78998968
1	Deaths	263	Western Africa	1	Male	22	All ages	361	Ascariasis	1	Number	1990	1927.80587	2881.958871	1079.637991
1	Deaths	263	Western Africa	2	Female	22	All ages	361	Ascariasis	1	Number	1990	2287.669968	3226.594138	1226.949399
1	Deaths	263	Western Africa	3	Both	22	All ages	361	Ascariasis	1	Number	1990	4215.475838	6055.936612	2343.963317
1	Deaths	263	Western Africa	1	Male	22	All ages	361	Ascariasis	2	Percent	1990	0.001428477	0.00213019	0.000784405
1	Deaths	263	Western Africa	2	Female	22	All ages	361	Ascariasis	2	Percent	1990	0.001924207	0.00276524	0.001020952
1	Deaths	263	Western Africa	3	Both	22	All ages	361	Ascariasis	2	Percent	1990	0.001660206	0.002376211	0.000915208
1	Deaths	263	Western Africa	1	Male	22	All ages	361	Ascariasis	3	Rate	1990	2.220337711	3.319277144	1.243465944
1	Deaths	263	Western Africa	2	Female	22	All ages	361	Ascariasis	3	Rate	1990	2.60886714	3.679619674	1.399217551
1	Deaths	263	Western Africa	3	Both	22	All ages	361	Ascariasis	3	Rate	1990	2.415563498	3.470189366	1.343144273
1	Deaths	263	Western Africa	1	Male	27	Age-standardized	361	Ascariasis	3	Rate	1990	1.283886041	1.902139114	0.73138213
1	Deaths	263	Western Africa	2	Female	27	Age-standardized	361	Ascariasis	3	Rate	1990	1.514285371	2.13371213	0.824094027
1	Deaths	263	Western Africa	3	Both	27	Age-standardized	361	Ascariasis	3	Rate	1990	1.399152053	1.996613611	0.78998968
1	Deaths	159	South Asia	1	Male	22	All ages	360	Intestinal nematode infections	1	Number	1990	964.9895144	1298.099891	561.8458101
1	Deaths	159	South Asia	2	Female	22	All ages	360	Intestinal nematode infections	1	Number	1990	1454.366123	1862.950259	936.4159194
1	Deaths	159	South Asia	3	Both	22	All ages	360	Intestinal nematode infections	1	Number	1990	2419.355638	3152.412529	1590.500193
1	Deaths	159	South Asia	1	Male	22	All ages	360	Intestinal nematode infections	2	Percent	1990	0.000174652	0.000231538	0.000103849
1	Deaths	159	South Asia	2	Female	22	All ages	360	Intestinal nematode infections	2	Percent	1990	0.000308628	0.000398011	0.000198886
1	Deaths	159	South Asia	3	Both	22	All ages	360	Intestinal nematode infections	2	Percent	1990	0.000236313	0.000308701	0.000156107
1	Deaths	159	South Asia	1	Male	22	All ages	360	Intestinal nematode infections	3	Rate	1990	0.169800077	0.228414359	0.098862693
1	Deaths	159	South Asia	2	Female	22	All ages	360	Intestinal nematode infections	3	Rate	1990	0.276967304	0.354777455	0.178329644
1	Deaths	159	South Asia	3	Both	22	All ages	360	Intestinal nematode infections	3	Rate	1990	0.221266378	0.288309371	0.145461962
1	Deaths	159	South Asia	1	Male	27	Age-standardized	360	Intestinal nematode infections	3	Rate	1990	0.130998449	0.172045956	0.081165341
1	Deaths	159	South Asia	2	Female	27	Age-standardized	360	Intestinal nematode infections	3	Rate	1990	0.206809135	0.262495128	0.136464727
1	Deaths	159	South Asia	3	Both	27	Age-standardized	360	Intestinal nematode infections	3	Rate	1990	0.167545738	0.215233941	0.112888836
1	Deaths	159	South Asia	1	Male	22	All ages	361	Ascariasis	1	Number	1990	964.9895144	1298.099891	561.8458101
1	Deaths	159	South Asia	2	Female	22	All ages	361	Ascariasis	1	Number	1990	1454.366123	1862.950259	936.4159194
1	Deaths	159	South Asia	3	Both	22	All ages	361	Ascariasis	1	Number	1990	2419.355638	3152.412529	1590.500193
1	Deaths	159	South Asia	1	Male	22	All ages	361	Ascariasis	2	Percent	1990	0.000174652	0.000231538	0.000103849
1	Deaths	159	South Asia	2	Female	22	All ages	361	Ascariasis	2	Percent	1990	0.000308628	0.000398011	0.000198886
1	Deaths	159	South Asia	3	Both	22	All ages	361	Ascariasis	2	Percent	1990	0.000236313	0.000308701	0.000156107
1	Deaths	159	South Asia	1	Male	22	All ages	361	Ascariasis	3	Rate	1990	0.169800077	0.228414359	0.098862693
1	Deaths	159	South Asia	2	Female	22	All ages	361	Ascariasis	3	Rate	1990	0.276967304	0.354777455	0.178329644
1	Deaths	159	South Asia	3	Both	22	All ages	361	Ascariasis	3	Rate	1990	0.221266378	0.288309371	0.145461962
1	Deaths	159	South Asia	1	Male	27	Age-standardized	361	Ascariasis	3	Rate	1990	0.130998449	0.172045956	0.081165341
1	Deaths	159	South Asia	2	Female	27	Age-standardized	361	Ascariasis	3	Rate	1990	0.206809135	0.262495128	0.136464727
1	Deaths	159	South Asia	3	Both	27	Age-standardized	361	Ascariasis	3	Rate	1990	0.167545738	0.215233941	0.112888836
1	Deaths	44635	High SDI	1	Male	22	All ages	360	Intestinal nematode infections	1	Number	1990	5.158272184	7.746398774	2.598128506
1	Deaths	44635	High SDI	2	Female	22	All ages	360	Intestinal nematode infections	1	Number	1990	4.528348025	7.027646171	2.169988057
1	Deaths	44635	High SDI	3	Both	22	All ages	360	Intestinal nematode infections	1	Number	1990	9.686620209	13.49271781	5.217547961
1	Deaths	44635	High SDI	1	Male	22	All ages	360	Intestinal nematode infections	2	Percent	1990	1.35E-06	2.02E-06	6.79E-07
1	Deaths	44635	High SDI	2	Female	22	All ages	360	Intestinal nematode infections	2	Percent	1990	1.27E-06	1.96E-06	6.05E-07
1	Deaths	44635	High SDI	3	Both	22	All ages	360	Intestinal nematode infections	2	Percent	1990	1.31E-06	1.81E-06	7.07E-07
1	Deaths	44635	High SDI	1	Male	22	All ages	360	Intestinal nematode infections	3	Rate	1990	0.001190192	0.001787363	0.000599478
1	Deaths	44635	High SDI	2	Female	22	All ages	360	Intestinal nematode infections	3	Rate	1990	0.001015016	0.001575227	0.000486397
1	Deaths	44635	High SDI	3	Both	22	All ages	360	Intestinal nematode infections	3	Rate	1990	0.001101336	0.001534076	0.000593218
1	Deaths	44635	High SDI	1	Male	27	Age-standardized	360	Intestinal nematode infections	3	Rate	1990	0.001473406	0.002251255	0.000746488
1	Deaths	44635	High SDI	2	Female	27	Age-standardized	360	Intestinal nematode infections	3	Rate	1990	0.001318465	0.002111546	0.000559992
1	Deaths	44635	High SDI	3	Both	27	Age-standardized	360	Intestinal nematode infections	3	Rate	1990	0.00139353	0.001995514	0.000749341
1	Deaths	44635	High SDI	1	Male	22	All ages	361	Ascariasis	1	Number	1990	5.158272184	7.746398774	2.598128506
1	Deaths	44635	High SDI	2	Female	22	All ages	361	Ascariasis	1	Number	1990	4.528348025	7.027646171	2.169988057
1	Deaths	44635	High SDI	3	Both	22	All ages	361	Ascariasis	1	Number	1990	9.686620209	13.49271781	5.217547961
1	Deaths	44635	High SDI	1	Male	22	All ages	361	Ascariasis	2	Percent	1990	1.35E-06	2.02E-06	6.79E-07
1	Deaths	44635	High SDI	2	Female	22	All ages	361	Ascariasis	2	Percent	1990	1.27E-06	1.96E-06	6.05E-07
1	Deaths	44635	High SDI	3	Both	22	All ages	361	Ascariasis	2	Percent	1990	1.31E-06	1.81E-06	7.07E-07
1	Deaths	44635	High SDI	1	Male	22	All ages	361	Ascariasis	3	Rate	1990	0.001190192	0.001787363	0.000599478
1	Deaths	44635	High SDI	2	Female	22	All ages	361	Ascariasis	3	Rate	1990	0.001015016	0.001575227	0.000486397
1	Deaths	44635	High SDI	3	Both	22	All ages	361	Ascariasis	3	Rate	1990	0.001101336	0.001534076	0.000593218
1	Deaths	44635	High SDI	1	Male	27	Age-standardized	361	Ascariasis	3	Rate	1990	0.001473406	0.002251255	0.000746488
1	Deaths	44635	High SDI	2	Female	27	Age-standardized	361	Ascariasis	3	Rate	1990	0.001318465	0.002111546	0.000559992
1	Deaths	44635	High SDI	3	Both	27	Age-standardized	361	Ascariasis	3	Rate	1990	0.00139353	0.001995514	0.000749341
1	Deaths	248	Eastern Africa	1	Male	27	Age-standardized	361	Ascariasis	3	Rate	1990	0.781826617	1.138903975	0.466801636
1	Deaths	248	Eastern Africa	2	Female	27	Age-standardized	361	Ascariasis	3	Rate	1990	0.866114496	1.222758441	0.412410057
1	Deaths	248	Eastern Africa	3	Both	27	Age-standardized	361	Ascariasis	3	Rate	1990	0.823112562	1.168775127	0.489670112
1	Deaths	44562	Europe	1	Male	22	All ages	360	Intestinal nematode infections	1	Number	1990	2.850016616	4.714013342	0.716858089
1	Deaths	44562	Europe	2	Female	22	All ages	360	Intestinal nematode infections	1	Number	1990	3.525986093	6.209867753	0.894213804
1	Deaths	44562	Europe	3	Both	22	All ages	360	Intestinal nematode infections	1	Number	1990	6.37600271	9.833581784	2.046765555
1	Deaths	44562	Europe	1	Male	22	All ages	360	Intestinal nematode infections	2	Percent	1990	6.90E-07	1.14E-06	1.73E-07
1	Deaths	44562	Europe	2	Female	22	All ages	360	Intestinal nematode infections	2	Percent	1990	8.70E-07	1.54E-06	2.21E-07
1	Deaths	44562	Europe	3	Both	22	All ages	360	Intestinal nematode infections	2	Percent	1990	7.79E-07	1.20E-06	2.50E-07
1	Deaths	44562	Europe	1	Male	22	All ages	360	Intestinal nematode infections	3	Rate	1990	0.000734993	0.0012157	0.000184871
1	Deaths	44562	Europe	2	Female	22	All ages	360	Intestinal nematode infections	3	Rate	1990	0.000850136	0.001497235	0.0002156
1	Deaths	44562	Europe	3	Both	22	All ages	360	Intestinal nematode infections	3	Rate	1990	0.000794501	0.001225343	0.000255043
1	Deaths	44562	Europe	1	Male	27	Age-standardized	360	Intestinal nematode infections	3	Rate	1990	0.00093366	0.001566707	0.000228238
1	Deaths	44562	Europe	2	Female	27	Age-standardized	360	Intestinal nematode infections	3	Rate	1990	0.00121567	0.002183566	0.000285495
1	Deaths	44562	Europe	3	Both	27	Age-standardized	360	Intestinal nematode infections	3	Rate	1990	0.001069094	0.001677456	0.000350799
1	Deaths	44562	Europe	1	Male	22	All ages	361	Ascariasis	1	Number	1990	2.850016616	4.714013342	0.716858089
1	Deaths	44562	Europe	2	Female	22	All ages	361	Ascariasis	1	Number	1990	3.525986093	6.209867753	0.894213804
1	Deaths	44562	Europe	3	Both	22	All ages	361	Ascariasis	1	Number	1990	6.37600271	9.833581784	2.046765555
1	Deaths	44562	Europe	1	Male	22	All ages	361	Ascariasis	2	Percent	1990	6.90E-07	1.14E-06	1.73E-07
1	Deaths	44562	Europe	2	Female	22	All ages	361	Ascariasis	2	Percent	1990	8.70E-07	1.54E-06	2.21E-07
1	Deaths	44562	Europe	3	Both	22	All ages	361	Ascariasis	2	Percent	1990	7.79E-07	1.20E-06	2.50E-07
1	Deaths	44562	Europe	1	Male	22	All ages	361	Ascariasis	3	Rate	1990	0.000734993	0.0012157	0.000184871
1	Deaths	44562	Europe	2	Female	22	All ages	361	Ascariasis	3	Rate	1990	0.000850136	0.001497235	0.0002156
1	Deaths	44562	Europe	3	Both	22	All ages	361	Ascariasis	3	Rate	1990	0.000794501	0.001225343	0.000255043
1	Deaths	44562	Europe	1	Male	27	Age-standardized	361	Ascariasis	3	Rate	1990	0.00093366	0.001566707	0.000228238
1	Deaths	44562	Europe	2	Female	27	Age-standardized	361	Ascariasis	3	Rate	1990	0.00121567	0.002183566	0.000285495
1	Deaths	44562	Europe	3	Both	27	Age-standardized	361	Ascariasis	3	Rate	1990	0.001069094	0.001677456	0.000350799
1	Deaths	244	South Asia - WB	1	Male	22	All ages	360	Intestinal nematode infections	1	Number	1990	981.578957	1316.659313	570.2815876
1	Deaths	244	South Asia - WB	2	Female	22	All ages	360	Intestinal nematode infections	1	Number	1990	1474.292838	1888.681314	953.105916
1	Deaths	244	South Asia - WB	3	Both	22	All ages	360	Intestinal nematode infections	1	Number	1990	2455.871795	3190.360744	1619.386975
1	Deaths	244	South Asia - WB	1	Male	22	All ages	360	Intestinal nematode infections	2	Percent	1990	0.0001727	0.00022832	0.000102411
1	Deaths	244	South Asia - WB	2	Female	22	All ages	360	Intestinal nematode infections	2	Percent	1990	0.000304985	0.000392887	0.00019715
1	Deaths	244	South Asia - WB	3	Both	22	All ages	360	Intestinal nematode infections	2	Percent	1990	0.000233493	0.000304759	0.000154756
1	Deaths	244	South Asia - WB	1	Male	22	All ages	360	Intestinal nematode infections	3	Rate	1990	0.168690015	0.226275511	0.098006186
1	Deaths	244	South Asia - WB	2	Female	22	All ages	360	Intestinal nematode infections	3	Rate	1990	0.273611969	0.350517754	0.176885609
1	Deaths	244	South Asia - WB	3	Both	22	All ages	360	Intestinal nematode infections	3	Rate	1990	0.219135467	0.284673326	0.144496599
1	Deaths	244	South Asia - WB	1	Male	27	Age-standardized	360	Intestinal nematode infections	3	Rate	1990	0.130614427	0.170992396	0.080833647
1	Deaths	244	South Asia - WB	2	Female	27	Age-standardized	360	Intestinal nematode infections	3	Rate	1990	0.205196052	0.259896356	0.135300335
1	Deaths	244	South Asia - WB	3	Both	27	Age-standardized	360	Intestinal nematode infections	3	Rate	1990	0.16658093	0.21359606	0.112603138
1	Deaths	244	South Asia - WB	1	Male	22	All ages	361	Ascariasis	1	Number	1990	981.578957	1316.659313	570.2815876
1	Deaths	244	South Asia - WB	2	Female	22	All ages	361	Ascariasis	1	Number	1990	1474.292838	1888.681314	953.105916
1	Deaths	244	South Asia - WB	3	Both	22	All ages	361	Ascariasis	1	Number	1990	2455.871795	3190.360744	1619.386975
1	Deaths	244	South Asia - WB	1	Male	22	All ages	361	Ascariasis	2	Percent	1990	0.0001727	0.00022832	0.000102411
1	Deaths	244	South Asia - WB	2	Female	22	All ages	361	Ascariasis	2	Percent	1990	0.000304985	0.000392887	0.00019715
1	Deaths	244	South Asia - WB	3	Both	22	All ages	361	Ascariasis	2	Percent	1990	0.000233493	0.000304759	0.000154756
1	Deaths	244	South Asia - WB	1	Male	22	All ages	361	Ascariasis	3	Rate	1990	0.168690015	0.226275511	0.098006186
1	Deaths	244	South Asia - WB	2	Female	22	All ages	361	Ascariasis	3	Rate	1990	0.273611969	0.350517754	0.176885609
1	Deaths	244	South Asia - WB	3	Both	22	All ages	361	Ascariasis	3	Rate	1990	0.219135467	0.284673326	0.144496599
1	Deaths	244	South Asia - WB	1	Male	27	Age-standardized	361	Ascariasis	3	Rate	1990	0.130614427	0.170992396	0.080833647
1	Deaths	244	South Asia - WB	2	Female	27	Age-standardized	361	Ascariasis	3	Rate	1990	0.205196052	0.259896356	0.135300335
1	Deaths	244	South Asia - WB	3	Both	27	Age-standardized	361	Ascariasis	3	Rate	1990	0.16658093	0.21359606	0.112603138
1	Deaths	104	Caribbean	1	Male	22	All ages	360	Intestinal nematode infections	1	Number	1990	34.99531528	50.46113014	11.17089205
1	Deaths	104	Caribbean	2	Female	22	All ages	360	Intestinal nematode infections	1	Number	1990	46.21954762	64.18716662	19.46373877
1	Deaths	104	Caribbean	3	Both	22	All ages	360	Intestinal nematode infections	1	Number	1990	81.21486291	110.8863455	37.11909458
1	Deaths	104	Caribbean	1	Male	22	All ages	360	Intestinal nematode infections	2	Percent	1990	0.000238615	0.000343569	7.64E-05
1	Deaths	104	Caribbean	2	Female	22	All ages	360	Intestinal nematode infections	2	Percent	1990	0.000368186	0.000504794	0.000159157
1	Deaths	104	Caribbean	3	Both	22	All ages	360	Intestinal nematode infections	2	Percent	1990	0.000298393	0.000410061	0.000139312
1	Deaths	104	Caribbean	1	Male	22	All ages	360	Intestinal nematode infections	3	Rate	1990	0.200871283	0.289644253	0.064120337
1	Deaths	104	Caribbean	2	Female	22	All ages	360	Intestinal nematode infections	3	Rate	1990	0.258632221	0.35917421	0.108913874
1	Deaths	104	Caribbean	3	Both	22	All ages	360	Intestinal nematode infections	3	Rate	1990	0.230119177	0.314192176	0.105175521
1	Deaths	104	Caribbean	1	Male	27	Age-standardized	360	Intestinal nematode infections	3	Rate	1990	0.17385572	0.248881842	0.058512908
1	Deaths	104	Caribbean	2	Female	27	Age-standardized	360	Intestinal nematode infections	3	Rate	1990	0.233479151	0.323097767	0.099648965
1	Deaths	104	Caribbean	3	Both	27	Age-standardized	360	Intestinal nematode infections	3	Rate	1990	0.203240142	0.277037697	0.094074235
1	Deaths	104	Caribbean	1	Male	22	All ages	361	Ascariasis	1	Number	1990	34.99531528	50.46113014	11.17089205
1	Deaths	104	Caribbean	2	Female	22	All ages	361	Ascariasis	1	Number	1990	46.21954762	64.18716662	19.46373877
1	Deaths	104	Caribbean	3	Both	22	All ages	361	Ascariasis	1	Number	1990	81.21486291	110.8863455	37.11909458
1	Deaths	104	Caribbean	1	Male	22	All ages	361	Ascariasis	2	Percent	1990	0.000238615	0.000343569	7.64E-05
1	Deaths	104	Caribbean	2	Female	22	All ages	361	Ascariasis	2	Percent	1990	0.000368186	0.000504794	0.000159157
1	Deaths	104	Caribbean	3	Both	22	All ages	361	Ascariasis	2	Percent	1990	0.000298393	0.000410061	0.000139312
1	Deaths	104	Caribbean	1	Male	22	All ages	361	Ascariasis	3	Rate	1990	0.200871283	0.289644253	0.064120337
1	Deaths	104	Caribbean	2	Female	22	All ages	361	Ascariasis	3	Rate	1990	0.258632221	0.35917421	0.108913874
1	Deaths	104	Caribbean	3	Both	22	All ages	361	Ascariasis	3	Rate	1990	0.230119177	0.314192176	0.105175521
1	Deaths	104	Caribbean	1	Male	27	Age-standardized	361	Ascariasis	3	Rate	1990	0.17385572	0.248881842	0.058512908
1	Deaths	104	Caribbean	2	Female	27	Age-standardized	361	Ascariasis	3	Rate	1990	0.233479151	0.323097767	0.099648965
1	Deaths	104	Caribbean	3	Both	27	Age-standardized	361	Ascariasis	3	Rate	1990	0.203240142	0.277037697	0.094074235
1	Deaths	254	Northern Africa	1	Male	22	All ages	360	Intestinal nematode infections	1	Number	1990	22.11254744	29.24646907	10.34779265
1	Deaths	254	Northern Africa	2	Female	22	All ages	360	Intestinal nematode infections	1	Number	1990	29.77904475	39.80742157	14.13048334
1	Deaths	254	Northern Africa	3	Both	22	All ages	360	Intestinal nematode infections	1	Number	1990	51.89159219	66.15873697	27.1965677
1	Deaths	254	Northern Africa	1	Male	22	All ages	360	Intestinal nematode infections	2	Percent	1990	4.81E-05	6.29E-05	2.28E-05
1	Deaths	254	Northern Africa	2	Female	22	All ages	360	Intestinal nematode infections	2	Percent	1990	7.38E-05	9.77E-05	3.48E-05
1	Deaths	254	Northern Africa	3	Both	22	All ages	360	Intestinal nematode infections	2	Percent	1990	6.01E-05	7.61E-05	3.16E-05
1	Deaths	254	Northern Africa	1	Male	22	All ages	360	Intestinal nematode infections	3	Rate	1990	0.036094967	0.047739878	0.016891009
1	Deaths	254	Northern Africa	2	Female	22	All ages	360	Intestinal nematode infections	3	Rate	1990	0.050187667	0.067088841	0.023814598
1	Deaths	254	Northern Africa	3	Both	22	All ages	360	Intestinal nematode infections	3	Rate	1990	0.043028739	0.054859119	0.022551515
1	Deaths	254	Northern Africa	1	Male	27	Age-standardized	360	Intestinal nematode infections	3	Rate	1990	0.027114498	0.035889988	0.013800027
1	Deaths	254	Northern Africa	2	Female	27	Age-standardized	360	Intestinal nematode infections	3	Rate	1990	0.037530759	0.049798535	0.019951372
1	Deaths	254	Northern Africa	3	Both	27	Age-standardized	360	Intestinal nematode infections	3	Rate	1990	0.03219371	0.041113505	0.017182534
1	Deaths	254	Northern Africa	1	Male	22	All ages	361	Ascariasis	1	Number	1990	22.11254744	29.24646907	10.34779265
1	Deaths	254	Northern Africa	2	Female	22	All ages	361	Ascariasis	1	Number	1990	29.77904475	39.80742157	14.13048334
1	Deaths	254	Northern Africa	3	Both	22	All ages	361	Ascariasis	1	Number	1990	51.89159219	66.15873697	27.1965677
1	Deaths	254	Northern Africa	1	Male	22	All ages	361	Ascariasis	2	Percent	1990	4.81E-05	6.29E-05	2.28E-05
1	Deaths	254	Northern Africa	2	Female	22	All ages	361	Ascariasis	2	Percent	1990	7.38E-05	9.77E-05	3.48E-05
1	Deaths	254	Northern Africa	3	Both	22	All ages	361	Ascariasis	2	Percent	1990	6.01E-05	7.61E-05	3.16E-05
1	Deaths	254	Northern Africa	1	Male	22	All ages	361	Ascariasis	3	Rate	1990	0.036094967	0.047739878	0.016891009
1	Deaths	254	Northern Africa	2	Female	22	All ages	361	Ascariasis	3	Rate	1990	0.050187667	0.067088841	0.023814598
1	Deaths	254	Northern Africa	3	Both	22	All ages	361	Ascariasis	3	Rate	1990	0.043028739	0.054859119	0.022551515
1	Deaths	254	Northern Africa	1	Male	27	Age-standardized	361	Ascariasis	3	Rate	1990	0.027114498	0.035889988	0.013800027
1	Deaths	254	Northern Africa	2	Female	27	Age-standardized	361	Ascariasis	3	Rate	1990	0.037530759	0.049798535	0.019951372
1	Deaths	254	Northern Africa	3	Both	27	Age-standardized	361	Ascariasis	3	Rate	1990	0.03219371	0.041113505	0.017182534
1	Deaths	248	Eastern Africa	1	Male	22	All ages	360	Intestinal nematode infections	1	Number	1990	1197.229225	1758.979158	677.9032652
1	Deaths	248	Eastern Africa	2	Female	22	All ages	360	Intestinal nematode infections	1	Number	1990	1287.019242	1839.920078	595.8975938
1	Deaths	248	Eastern Africa	3	Both	22	All ages	360	Intestinal nematode infections	1	Number	1990	2484.248467	3578.671079	1452.225545
1	Deaths	248	Eastern Africa	1	Male	22	All ages	360	Intestinal nematode infections	2	Percent	1990	0.000862195	0.001267734	0.000489939
1	Deaths	248	Eastern Africa	2	Female	22	All ages	360	Intestinal nematode infections	2	Percent	1990	0.001139407	0.001633923	0.000524893
1	Deaths	248	Eastern Africa	3	Both	22	All ages	360	Intestinal nematode infections	2	Percent	1990	0.000986531	0.001414948	0.000579822
1	Deaths	248	Eastern Africa	1	Male	22	All ages	360	Intestinal nematode infections	3	Rate	1990	1.368839779	2.011110814	0.775073759
1	Deaths	248	Eastern Africa	2	Female	22	All ages	360	Intestinal nematode infections	3	Rate	1990	1.466519259	2.096532935	0.679007173
1	Deaths	248	Eastern Africa	3	Both	22	All ages	360	Intestinal nematode infections	3	Rate	1990	1.41776232	2.042350062	0.828786124
1	Deaths	248	Eastern Africa	1	Male	27	Age-standardized	360	Intestinal nematode infections	3	Rate	1990	0.781826617	1.138903975	0.466801636
1	Deaths	248	Eastern Africa	2	Female	27	Age-standardized	360	Intestinal nematode infections	3	Rate	1990	0.866114496	1.222758441	0.412410057
1	Deaths	248	Eastern Africa	3	Both	27	Age-standardized	360	Intestinal nematode infections	3	Rate	1990	0.823112562	1.168775127	0.489670112
1	Deaths	248	Eastern Africa	1	Male	22	All ages	361	Ascariasis	1	Number	1990	1197.229225	1758.979158	677.9032652
1	Deaths	248	Eastern Africa	2	Female	22	All ages	361	Ascariasis	1	Number	1990	1287.019242	1839.920078	595.8975938
1	Deaths	248	Eastern Africa	3	Both	22	All ages	361	Ascariasis	1	Number	1990	2484.248467	3578.671079	1452.225545
1	Deaths	248	Eastern Africa	1	Male	22	All ages	361	Ascariasis	2	Percent	1990	0.000862195	0.001267734	0.000489939
1	Deaths	248	Eastern Africa	2	Female	22	All ages	361	Ascariasis	2	Percent	1990	0.001139407	0.001633923	0.000524893
1	Deaths	248	Eastern Africa	3	Both	22	All ages	361	Ascariasis	2	Percent	1990	0.000986531	0.001414948	0.000579822
1	Deaths	248	Eastern Africa	1	Male	22	All ages	361	Ascariasis	3	Rate	1990	1.368839779	2.011110814	0.775073759
1	Deaths	248	Eastern Africa	2	Female	22	All ages	361	Ascariasis	3	Rate	1990	1.466519259	2.096532935	0.679007173
1	Deaths	248	Eastern Africa	3	Both	22	All ages	361	Ascariasis	3	Rate	1990	1.41776232	2.042350062	0.828786124
1	Deaths	174	Eastern Sub-Saharan Africa	1	Male	22	All ages	360	Intestinal nematode infections	1	Number	1990	1459.864402	2163.60173	889.0283779
1	Deaths	174	Eastern Sub-Saharan Africa	2	Female	22	All ages	360	Intestinal nematode infections	1	Number	1990	1579.820302	2260.027674	798.9981001
1	Deaths	174	Eastern Sub-Saharan Africa	3	Both	22	All ages	360	Intestinal nematode infections	1	Number	1990	3039.684704	4393.042001	1733.564044
1	Deaths	174	Eastern Sub-Saharan Africa	1	Male	22	All ages	360	Intestinal nematode infections	2	Percent	1990	0.000929095	0.001392336	0.0005764
1	Deaths	174	Eastern Sub-Saharan Africa	2	Female	22	All ages	360	Intestinal nematode infections	2	Percent	1990	0.001215256	0.001742107	0.000592059
1	Deaths	174	Eastern Sub-Saharan Africa	3	Both	22	All ages	360	Intestinal nematode infections	2	Percent	1990	0.001058648	0.001524131	0.000613594
1	Deaths	174	Eastern Sub-Saharan Africa	1	Male	22	All ages	360	Intestinal nematode infections	3	Rate	1990	1.542268845	2.285729782	0.939211045
1	Deaths	174	Eastern Sub-Saharan Africa	2	Female	22	All ages	360	Intestinal nematode infections	3	Rate	1990	1.642772013	2.35008387	0.830836086
1	Deaths	174	Eastern Sub-Saharan Africa	3	Both	22	All ages	360	Intestinal nematode infections	3	Rate	1990	1.59291834	2.302132574	0.908458024
1	Deaths	174	Eastern Sub-Saharan Africa	1	Male	27	Age-standardized	360	Intestinal nematode infections	3	Rate	1990	0.869534068	1.272324557	0.539410581
1	Deaths	174	Eastern Sub-Saharan Africa	2	Female	27	Age-standardized	360	Intestinal nematode infections	3	Rate	1990	0.957720244	1.367368489	0.49960366
1	Deaths	174	Eastern Sub-Saharan Africa	3	Both	27	Age-standardized	360	Intestinal nematode infections	3	Rate	1990	0.91298812	1.303718321	0.522167071
1	Deaths	174	Eastern Sub-Saharan Africa	1	Male	22	All ages	361	Ascariasis	1	Number	1990	1459.864402	2163.60173	889.0283779
1	Deaths	174	Eastern Sub-Saharan Africa	2	Female	22	All ages	361	Ascariasis	1	Number	1990	1579.820302	2260.027674	798.9981001
1	Deaths	174	Eastern Sub-Saharan Africa	3	Both	22	All ages	361	Ascariasis	1	Number	1990	3039.684704	4393.042001	1733.564044
1	Deaths	174	Eastern Sub-Saharan Africa	1	Male	22	All ages	361	Ascariasis	2	Percent	1990	0.000929095	0.001392336	0.0005764
1	Deaths	174	Eastern Sub-Saharan Africa	2	Female	22	All ages	361	Ascariasis	2	Percent	1990	0.001215256	0.001742107	0.000592059
1	Deaths	174	Eastern Sub-Saharan Africa	3	Both	22	All ages	361	Ascariasis	2	Percent	1990	0.001058648	0.001524131	0.000613594
1	Deaths	174	Eastern Sub-Saharan Africa	1	Male	22	All ages	361	Ascariasis	3	Rate	1990	1.542268845	2.285729782	0.939211045
1	Deaths	174	Eastern Sub-Saharan Africa	2	Female	22	All ages	361	Ascariasis	3	Rate	1990	1.642772013	2.35008387	0.830836086
1	Deaths	174	Eastern Sub-Saharan Africa	3	Both	22	All ages	361	Ascariasis	3	Rate	1990	1.59291834	2.302132574	0.908458024
1	Deaths	174	Eastern Sub-Saharan Africa	1	Male	27	Age-standardized	361	Ascariasis	3	Rate	1990	0.869534068	1.272324557	0.539410581
1	Deaths	174	Eastern Sub-Saharan Africa	2	Female	27	Age-standardized	361	Ascariasis	3	Rate	1990	0.957720244	1.367368489	0.49960366
1	Deaths	174	Eastern Sub-Saharan Africa	3	Both	27	Age-standardized	361	Ascariasis	3	Rate	1990	0.91298812	1.303718321	0.522167071
1	Deaths	44559	Africa	1	Male	22	All ages	360	Intestinal nematode infections	1	Number	1990	4336.389715	6394.940733	2434.169435
1	Deaths	44559	Africa	2	Female	22	All ages	360	Intestinal nematode infections	1	Number	1990	4844.65711	6819.306027	2566.823697
1	Deaths	44559	Africa	3	Both	22	All ages	360	Intestinal nematode infections	1	Number	1990	9181.046825	13159.38421	5058.572199
1	Deaths	44559	Africa	1	Male	22	All ages	360	Intestinal nematode infections	2	Percent	1990	0.001012302	0.001496561	0.000560614
1	Deaths	44559	Africa	2	Female	22	All ages	360	Intestinal nematode infections	2	Percent	1990	0.001327351	0.001885025	0.000692441
1	Deaths	44559	Africa	3	Both	22	All ages	360	Intestinal nematode infections	2	Percent	1990	0.001157224	0.001676376	0.000633856
1	Deaths	44559	Africa	1	Male	22	All ages	360	Intestinal nematode infections	3	Rate	1990	1.380301816	2.035552357	0.774812393
1	Deaths	44559	Africa	2	Female	22	All ages	360	Intestinal nematode infections	3	Rate	1990	1.52928466	2.15261057	0.810254269
1	Deaths	44559	Africa	3	Both	22	All ages	360	Intestinal nematode infections	3	Rate	1990	1.455103732	2.08563026	0.801732899
1	Deaths	44559	Africa	1	Male	27	Age-standardized	360	Intestinal nematode infections	3	Rate	1990	0.826173079	1.207010631	0.46764736
1	Deaths	44559	Africa	2	Female	27	Age-standardized	360	Intestinal nematode infections	3	Rate	1990	0.937188217	1.313270175	0.49943998
1	Deaths	44559	Africa	3	Both	27	Age-standardized	360	Intestinal nematode infections	3	Rate	1990	0.881046312	1.253550685	0.49065029
1	Deaths	44559	Africa	1	Male	22	All ages	361	Ascariasis	1	Number	1990	4336.389715	6394.940733	2434.169435
1	Deaths	44559	Africa	2	Female	22	All ages	361	Ascariasis	1	Number	1990	4844.65711	6819.306027	2566.823697
1	Deaths	44559	Africa	3	Both	22	All ages	361	Ascariasis	1	Number	1990	9181.046825	13159.38421	5058.572199
1	Deaths	44559	Africa	1	Male	22	All ages	361	Ascariasis	2	Percent	1990	0.001012302	0.001496561	0.000560614
1	Deaths	44559	Africa	2	Female	22	All ages	361	Ascariasis	2	Percent	1990	0.001327351	0.001885025	0.000692441
1	Deaths	44559	Africa	3	Both	22	All ages	361	Ascariasis	2	Percent	1990	0.001157224	0.001676376	0.000633856
1	Deaths	44559	Africa	1	Male	22	All ages	361	Ascariasis	3	Rate	1990	1.380301816	2.035552357	0.774812393
1	Deaths	44559	Africa	2	Female	22	All ages	361	Ascariasis	3	Rate	1990	1.52928466	2.15261057	0.810254269
1	Deaths	44559	Africa	3	Both	22	All ages	361	Ascariasis	3	Rate	1990	1.455103732	2.08563026	0.801732899
1	Deaths	44559	Africa	1	Male	27	Age-standardized	361	Ascariasis	3	Rate	1990	0.826173079	1.207010631	0.46764736
1	Deaths	44559	Africa	2	Female	27	Age-standardized	361	Ascariasis	3	Rate	1990	0.937188217	1.313270175	0.49943998
1	Deaths	44559	Africa	3	Both	27	Age-standardized	361	Ascariasis	3	Rate	1990	0.881046312	1.253550685	0.49065029
1	Deaths	44636	Low-middle SDI	1	Male	22	All ages	360	Intestinal nematode infections	1	Number	1990	1923.014665	2557.2172	1178.790095
1	Deaths	44636	Low-middle SDI	2	Female	22	All ages	360	Intestinal nematode infections	1	Number	1990	2404.305268	3166.212131	1496.954637
1	Deaths	44636	Low-middle SDI	3	Both	22	All ages	360	Intestinal nematode infections	1	Number	1990	4327.319933	5730.283606	2477.58894
1	Deaths	44636	Low-middle SDI	1	Male	22	All ages	360	Intestinal nematode infections	2	Percent	1990	0.00032	0.000431417	0.000189896
1	Deaths	44636	Low-middle SDI	2	Female	22	All ages	360	Intestinal nematode infections	2	Percent	1990	0.000466626	0.000610413	0.000288388
1	Deaths	44636	Low-middle SDI	3	Both	22	All ages	360	Intestinal nematode infections	2	Percent	1990	0.000387682	0.000517394	0.000225098
1	Deaths	44636	Low-middle SDI	1	Male	22	All ages	360	Intestinal nematode infections	3	Rate	1990	0.325244875	0.432509333	0.199372082
1	Deaths	44636	Low-middle SDI	2	Female	22	All ages	360	Intestinal nematode infections	3	Rate	1990	0.421690335	0.555320937	0.262550397
1	Deaths	44636	Low-middle SDI	3	Both	22	All ages	360	Intestinal nematode infections	3	Rate	1990	0.372591833	0.493390113	0.213325896
1	Deaths	44636	Low-middle SDI	1	Male	27	Age-standardized	360	Intestinal nematode infections	3	Rate	1990	0.232830628	0.306467276	0.14182683
1	Deaths	44636	Low-middle SDI	2	Female	27	Age-standardized	360	Intestinal nematode infections	3	Rate	1990	0.304041512	0.397032693	0.189462785
1	Deaths	44636	Low-middle SDI	3	Both	27	Age-standardized	360	Intestinal nematode infections	3	Rate	1990	0.267517767	0.35000662	0.153236187
1	Deaths	44636	Low-middle SDI	1	Male	22	All ages	361	Ascariasis	1	Number	1990	1923.014665	2557.2172	1178.790095
1	Deaths	44636	Low-middle SDI	2	Female	22	All ages	361	Ascariasis	1	Number	1990	2404.305268	3166.212131	1496.954637
1	Deaths	44636	Low-middle SDI	3	Both	22	All ages	361	Ascariasis	1	Number	1990	4327.319933	5730.283606	2477.58894
1	Deaths	44636	Low-middle SDI	1	Male	22	All ages	361	Ascariasis	2	Percent	1990	0.00032	0.000431417	0.000189896
1	Deaths	44636	Low-middle SDI	2	Female	22	All ages	361	Ascariasis	2	Percent	1990	0.000466626	0.000610413	0.000288388
1	Deaths	44636	Low-middle SDI	3	Both	22	All ages	361	Ascariasis	2	Percent	1990	0.000387682	0.000517394	0.000225098
1	Deaths	44636	Low-middle SDI	1	Male	22	All ages	361	Ascariasis	3	Rate	1990	0.325244875	0.432509333	0.199372082
1	Deaths	44636	Low-middle SDI	2	Female	22	All ages	361	Ascariasis	3	Rate	1990	0.421690335	0.555320937	0.262550397
1	Deaths	44636	Low-middle SDI	3	Both	22	All ages	361	Ascariasis	3	Rate	1990	0.372591833	0.493390113	0.213325896
1	Deaths	44636	Low-middle SDI	1	Male	27	Age-standardized	361	Ascariasis	3	Rate	1990	0.232830628	0.306467276	0.14182683
1	Deaths	44636	Low-middle SDI	2	Female	27	Age-standardized	361	Ascariasis	3	Rate	1990	0.304041512	0.397032693	0.189462785
1	Deaths	44636	Low-middle SDI	3	Both	27	Age-standardized	361	Ascariasis	3	Rate	1990	0.267517767	0.35000662	0.153236187
1	Deaths	242	Sub-Saharan Africa - WB	1	Male	22	All ages	360	Intestinal nematode infections	1	Number	1990	4315.52955	6370.719527	2416.272934
1	Deaths	242	Sub-Saharan Africa - WB	2	Female	22	All ages	360	Intestinal nematode infections	1	Number	1990	4816.250591	6783.550783	2547.252882
1	Deaths	242	Sub-Saharan Africa - WB	3	Both	22	All ages	360	Intestinal nematode infections	1	Number	1990	9131.780141	13107.99643	5021.287762
1	Deaths	242	Sub-Saharan Africa - WB	1	Male	22	All ages	360	Intestinal nematode infections	2	Percent	1990	0.001125906	0.001668156	0.000622056
1	Deaths	242	Sub-Saharan Africa - WB	2	Female	22	All ages	360	Intestinal nematode infections	2	Percent	1990	0.001479411	0.002105834	0.00077054
1	Deaths	242	Sub-Saharan Africa - WB	3	Both	22	All ages	360	Intestinal nematode infections	2	Percent	1990	0.001288228	0.001870715	0.000705204
1	Deaths	242	Sub-Saharan Africa - WB	1	Male	22	All ages	360	Intestinal nematode infections	3	Rate	1990	1.701035077	2.511121117	0.952412669
1	Deaths	242	Sub-Saharan Africa - WB	2	Female	22	All ages	360	Intestinal nematode infections	3	Rate	1990	1.864614141	2.626255524	0.986170394
1	Deaths	242	Sub-Saharan Africa - WB	3	Both	22	All ages	360	Intestinal nematode infections	3	Rate	1990	1.783558998	2.560167308	0.980724769
1	Deaths	242	Sub-Saharan Africa - WB	1	Male	27	Age-standardized	360	Intestinal nematode infections	3	Rate	1990	0.986236938	1.44110392	0.557886808
1	Deaths	242	Sub-Saharan Africa - WB	2	Female	27	Age-standardized	360	Intestinal nematode infections	3	Rate	1990	1.111506932	1.559095338	0.591204045
1	Deaths	242	Sub-Saharan Africa - WB	3	Both	27	Age-standardized	360	Intestinal nematode infections	3	Rate	1990	1.0482005	1.492879296	0.582824459
1	Deaths	44560	America	1	Male	22	All ages	361	Ascariasis	1	Number	1990	230.0060002	271.0432829	154.3801827
1	Deaths	44560	America	2	Female	22	All ages	361	Ascariasis	1	Number	1990	256.2801017	298.9162211	164.7176192
1	Deaths	44560	America	3	Both	22	All ages	361	Ascariasis	1	Number	1990	486.2861019	566.8952054	334.6069587
1	Deaths	44560	America	1	Male	22	All ages	361	Ascariasis	2	Percent	1990	8.51E-05	1.00E-04	5.70E-05
1	Deaths	44560	America	2	Female	22	All ages	361	Ascariasis	2	Percent	1990	0.000114251	0.00013355	7.33E-05
1	Deaths	44560	America	3	Both	22	All ages	361	Ascariasis	2	Percent	1990	9.83E-05	0.000114551	6.75E-05
1	Deaths	44560	America	1	Male	22	All ages	361	Ascariasis	3	Rate	1990	0.065291452	0.076940643	0.043823667
1	Deaths	44560	America	2	Female	22	All ages	361	Ascariasis	3	Rate	1990	0.070429791	0.082146865	0.045266985
1	Deaths	44560	America	3	Both	22	All ages	361	Ascariasis	3	Rate	1990	0.067902252	0.079158053	0.046722631
1	Deaths	44560	America	1	Male	27	Age-standardized	361	Ascariasis	3	Rate	1990	0.060848002	0.071599991	0.040873436
1	Deaths	44560	America	2	Female	27	Age-standardized	361	Ascariasis	3	Rate	1990	0.06913699	0.080613423	0.044403338
1	Deaths	44560	America	3	Both	27	Age-standardized	361	Ascariasis	3	Rate	1990	0.064835148	0.075525549	0.044559437
1	Deaths	56	Eastern Europe	1	Male	22	All ages	360	Intestinal nematode infections	1	Number	2021	0	0	0
1	Deaths	56	Eastern Europe	2	Female	22	All ages	360	Intestinal nematode infections	1	Number	2021	0	0	0
1	Deaths	56	Eastern Europe	3	Both	22	All ages	360	Intestinal nematode infections	1	Number	2021	0	0	0
1	Deaths	56	Eastern Europe	1	Male	22	All ages	360	Intestinal nematode infections	2	Percent	2021	0	0	0
1	Deaths	56	Eastern Europe	2	Female	22	All ages	360	Intestinal nematode infections	2	Percent	2021	0	0	0
1	Deaths	56	Eastern Europe	3	Both	22	All ages	360	Intestinal nematode infections	2	Percent	2021	0	0	0
1	Deaths	56	Eastern Europe	1	Male	22	All ages	360	Intestinal nematode infections	3	Rate	2021	0	0	0
1	Deaths	56	Eastern Europe	2	Female	22	All ages	360	Intestinal nematode infections	3	Rate	2021	0	0	0
1	Deaths	56	Eastern Europe	3	Both	22	All ages	360	Intestinal nematode infections	3	Rate	2021	0	0	0
1	Deaths	56	Eastern Europe	1	Male	27	Age-standardized	360	Intestinal nematode infections	3	Rate	2021	0	0	0
1	Deaths	56	Eastern Europe	2	Female	27	Age-standardized	360	Intestinal nematode infections	3	Rate	2021	0	0	0
1	Deaths	56	Eastern Europe	3	Both	27	Age-standardized	360	Intestinal nematode infections	3	Rate	2021	0	0	0
1	Deaths	56	Eastern Europe	1	Male	22	All ages	361	Ascariasis	1	Number	2021	0	0	0
1	Deaths	56	Eastern Europe	2	Female	22	All ages	361	Ascariasis	1	Number	2021	0	0	0
1	Deaths	56	Eastern Europe	3	Both	22	All ages	361	Ascariasis	1	Number	2021	0	0	0
1	Deaths	56	Eastern Europe	1	Male	22	All ages	361	Ascariasis	2	Percent	2021	0	0	0
1	Deaths	56	Eastern Europe	2	Female	22	All ages	361	Ascariasis	2	Percent	2021	0	0	0
1	Deaths	56	Eastern Europe	3	Both	22	All ages	361	Ascariasis	2	Percent	2021	0	0	0
1	Deaths	56	Eastern Europe	1	Male	22	All ages	361	Ascariasis	3	Rate	2021	0	0	0
1	Deaths	56	Eastern Europe	2	Female	22	All ages	361	Ascariasis	3	Rate	2021	0	0	0
1	Deaths	56	Eastern Europe	3	Both	22	All ages	361	Ascariasis	3	Rate	2021	0	0	0
1	Deaths	56	Eastern Europe	1	Male	27	Age-standardized	361	Ascariasis	3	Rate	2021	0	0	0
1	Deaths	56	Eastern Europe	2	Female	27	Age-standardized	361	Ascariasis	3	Rate	2021	0	0	0
1	Deaths	56	Eastern Europe	3	Both	27	Age-standardized	361	Ascariasis	3	Rate	2021	0	0	0
1	Deaths	44561	Asia	1	Male	22	All ages	360	Intestinal nematode infections	1	Number	1990	2342.847779	3014.450322	1486.067548
1	Deaths	44561	Asia	2	Female	22	All ages	360	Intestinal nematode infections	1	Number	1990	2903.575129	3724.747305	1915.608809
1	Deaths	44561	Asia	3	Both	22	All ages	360	Intestinal nematode infections	1	Number	1990	5246.422908	6671.900464	3397.267979
1	Deaths	44561	Asia	1	Male	22	All ages	360	Intestinal nematode infections	2	Percent	1990	0.00017169	0.000221543	0.000110002
1	Deaths	44561	Asia	2	Female	22	All ages	360	Intestinal nematode infections	2	Percent	1990	0.000256728	0.000333361	0.000170255
1	Deaths	44561	Asia	3	Both	22	All ages	360	Intestinal nematode infections	2	Percent	1990	0.000210184	0.000272855	0.000138327
1	Deaths	44561	Asia	1	Male	22	All ages	360	Intestinal nematode infections	3	Rate	1990	0.143985223	0.185260138	0.091329778
1	Deaths	44561	Asia	2	Female	22	All ages	360	Intestinal nematode infections	3	Rate	1990	0.187581196	0.240631815	0.123755086
1	Deaths	44561	Asia	3	Both	22	All ages	360	Intestinal nematode infections	3	Rate	1990	0.165239184	0.210135441	0.106998959
1	Deaths	44561	Asia	1	Male	27	Age-standardized	360	Intestinal nematode infections	3	Rate	1990	0.127434344	0.162287429	0.083098673
1	Deaths	44561	Asia	2	Female	27	Age-standardized	360	Intestinal nematode infections	3	Rate	1990	0.167538571	0.214012002	0.1121155
1	Deaths	44561	Asia	3	Both	27	Age-standardized	360	Intestinal nematode infections	3	Rate	1990	0.146716143	0.185298331	0.095025467
1	Deaths	44561	Asia	1	Male	22	All ages	361	Ascariasis	1	Number	1990	2342.847779	3014.450322	1486.067548
1	Deaths	44561	Asia	2	Female	22	All ages	361	Ascariasis	1	Number	1990	2903.575129	3724.747305	1915.608809
1	Deaths	44561	Asia	3	Both	22	All ages	361	Ascariasis	1	Number	1990	5246.422908	6671.900464	3397.267979
1	Deaths	44561	Asia	1	Male	22	All ages	361	Ascariasis	2	Percent	1990	0.00017169	0.000221543	0.000110002
1	Deaths	44561	Asia	2	Female	22	All ages	361	Ascariasis	2	Percent	1990	0.000256728	0.000333361	0.000170255
1	Deaths	44561	Asia	3	Both	22	All ages	361	Ascariasis	2	Percent	1990	0.000210184	0.000272855	0.000138327
1	Deaths	44561	Asia	1	Male	22	All ages	361	Ascariasis	3	Rate	1990	0.143985223	0.185260138	0.091329778
1	Deaths	44561	Asia	2	Female	22	All ages	361	Ascariasis	3	Rate	1990	0.187581196	0.240631815	0.123755086
1	Deaths	44561	Asia	3	Both	22	All ages	361	Ascariasis	3	Rate	1990	0.165239184	0.210135441	0.106998959
1	Deaths	44561	Asia	1	Male	27	Age-standardized	361	Ascariasis	3	Rate	1990	0.127434344	0.162287429	0.083098673
1	Deaths	44561	Asia	2	Female	27	Age-standardized	361	Ascariasis	3	Rate	1990	0.167538571	0.214012002	0.1121155
1	Deaths	44561	Asia	3	Both	27	Age-standardized	361	Ascariasis	3	Rate	1990	0.146716143	0.185298331	0.095025467
1	Deaths	44535	Commonwealth High Income	1	Male	22	All ages	360	Intestinal nematode infections	1	Number	1990	0.321682678	0.636411476	0.096426744
1	Deaths	44535	Commonwealth High Income	2	Female	22	All ages	360	Intestinal nematode infections	1	Number	1990	0.365496812	0.695798879	0.080728303
1	Deaths	44535	Commonwealth High Income	3	Both	22	All ages	360	Intestinal nematode infections	1	Number	1990	0.68717949	1.149372021	0.203656766
1	Deaths	44535	Commonwealth High Income	1	Male	22	All ages	360	Intestinal nematode infections	2	Percent	1990	6.21E-07	1.23E-06	1.86E-07
1	Deaths	44535	Commonwealth High Income	2	Female	22	All ages	360	Intestinal nematode infections	2	Percent	1990	7.28E-07	1.39E-06	1.61E-07
1	Deaths	44535	Commonwealth High Income	3	Both	22	All ages	360	Intestinal nematode infections	2	Percent	1990	6.74E-07	1.13E-06	2.00E-07
1	Deaths	44535	Commonwealth High Income	1	Male	22	All ages	360	Intestinal nematode infections	3	Rate	1990	0.000589838	0.001166926	0.000176808
1	Deaths	44535	Commonwealth High Income	2	Female	22	All ages	360	Intestinal nematode infections	3	Rate	1990	0.000645348	0.001228554	0.00014254
1	Deaths	44535	Commonwealth High Income	3	Both	22	All ages	360	Intestinal nematode infections	3	Rate	1990	0.000618117	0.001033858	0.000183189
1	Deaths	44535	Commonwealth High Income	1	Male	27	Age-standardized	360	Intestinal nematode infections	3	Rate	1990	0.000705872	0.0014732	0.000191619
1	Deaths	44535	Commonwealth High Income	2	Female	27	Age-standardized	360	Intestinal nematode infections	3	Rate	1990	0.000825307	0.001688478	0.000153955
1	Deaths	44535	Commonwealth High Income	3	Both	27	Age-standardized	360	Intestinal nematode infections	3	Rate	1990	0.000761798	0.001332566	0.000188449
1	Deaths	44535	Commonwealth High Income	1	Male	22	All ages	361	Ascariasis	1	Number	1990	0.321682678	0.636411476	0.096426744
1	Deaths	44535	Commonwealth High Income	2	Female	22	All ages	361	Ascariasis	1	Number	1990	0.365496812	0.695798879	0.080728303
1	Deaths	44535	Commonwealth High Income	3	Both	22	All ages	361	Ascariasis	1	Number	1990	0.68717949	1.149372021	0.203656766
1	Deaths	44535	Commonwealth High Income	1	Male	22	All ages	361	Ascariasis	2	Percent	1990	6.21E-07	1.23E-06	1.86E-07
1	Deaths	44535	Commonwealth High Income	2	Female	22	All ages	361	Ascariasis	2	Percent	1990	7.28E-07	1.39E-06	1.61E-07
1	Deaths	44535	Commonwealth High Income	3	Both	22	All ages	361	Ascariasis	2	Percent	1990	6.74E-07	1.13E-06	2.00E-07
1	Deaths	44535	Commonwealth High Income	1	Male	22	All ages	361	Ascariasis	3	Rate	1990	0.000589838	0.001166926	0.000176808
1	Deaths	44535	Commonwealth High Income	2	Female	22	All ages	361	Ascariasis	3	Rate	1990	0.000645348	0.001228554	0.00014254
1	Deaths	44535	Commonwealth High Income	3	Both	22	All ages	361	Ascariasis	3	Rate	1990	0.000618117	0.001033858	0.000183189
1	Deaths	44535	Commonwealth High Income	1	Male	27	Age-standardized	361	Ascariasis	3	Rate	1990	0.000705872	0.0014732	0.000191619
1	Deaths	44535	Commonwealth High Income	2	Female	27	Age-standardized	361	Ascariasis	3	Rate	1990	0.000825307	0.001688478	0.000153955
1	Deaths	44535	Commonwealth High Income	3	Both	27	Age-standardized	361	Ascariasis	3	Rate	1990	0.000761798	0.001332566	0.000188449
1	Deaths	44634	High-middle SDI	1	Male	22	All ages	360	Intestinal nematode infections	1	Number	1990	131.7470812	160.5242463	86.43163833
1	Deaths	44634	High-middle SDI	2	Female	22	All ages	360	Intestinal nematode infections	1	Number	1990	117.2393748	142.9327051	86.97730459
1	Deaths	44634	High-middle SDI	3	Both	22	All ages	360	Intestinal nematode infections	1	Number	1990	248.986456	302.2530306	173.0459762
1	Deaths	44634	High-middle SDI	1	Male	22	All ages	360	Intestinal nematode infections	2	Percent	1990	2.86E-05	3.50E-05	1.90E-05
1	Deaths	44634	High-middle SDI	2	Female	22	All ages	360	Intestinal nematode infections	2	Percent	1990	2.91E-05	3.54E-05	2.14E-05
1	Deaths	44634	High-middle SDI	3	Both	22	All ages	360	Intestinal nematode infections	2	Percent	1990	2.88E-05	3.50E-05	2.03E-05
1	Deaths	44634	High-middle SDI	1	Male	22	All ages	360	Intestinal nematode infections	3	Rate	1990	0.024893014	0.030330329	0.016330866
1	Deaths	44634	High-middle SDI	2	Female	22	All ages	360	Intestinal nematode infections	3	Rate	1990	0.021943477	0.02675245	0.016279381
1	Deaths	44634	High-middle SDI	3	Both	22	All ages	360	Intestinal nematode infections	3	Rate	1990	0.023411276	0.028419735	0.016270874
1	Deaths	44634	High-middle SDI	1	Male	27	Age-standardized	360	Intestinal nematode infections	3	Rate	1990	0.027501677	0.03349378	0.018106311
1	Deaths	44634	High-middle SDI	2	Female	27	Age-standardized	360	Intestinal nematode infections	3	Rate	1990	0.025659812	0.031453215	0.018896486
1	Deaths	44634	High-middle SDI	3	Both	27	Age-standardized	360	Intestinal nematode infections	3	Rate	1990	0.026542753	0.032262479	0.018418063
1	Deaths	73	Western Europe	1	Male	22	All ages	360	Intestinal nematode infections	1	Number	2021	0	0	0
1	Deaths	73	Western Europe	2	Female	22	All ages	360	Intestinal nematode infections	1	Number	2021	0	0	0
1	Deaths	73	Western Europe	3	Both	22	All ages	360	Intestinal nematode infections	1	Number	2021	0	0	0
1	Deaths	73	Western Europe	1	Male	22	All ages	360	Intestinal nematode infections	2	Percent	2021	0	0	0
1	Deaths	73	Western Europe	2	Female	22	All ages	360	Intestinal nematode infections	2	Percent	2021	0	0	0
1	Deaths	73	Western Europe	3	Both	22	All ages	360	Intestinal nematode infections	2	Percent	2021	0	0	0
1	Deaths	73	Western Europe	1	Male	22	All ages	360	Intestinal nematode infections	3	Rate	2021	0	0	0
1	Deaths	73	Western Europe	2	Female	22	All ages	360	Intestinal nematode infections	3	Rate	2021	0	0	0
1	Deaths	73	Western Europe	3	Both	22	All ages	360	Intestinal nematode infections	3	Rate	2021	0	0	0
1	Deaths	73	Western Europe	1	Male	27	Age-standardized	360	Intestinal nematode infections	3	Rate	2021	0	0	0
1	Deaths	73	Western Europe	2	Female	27	Age-standardized	360	Intestinal nematode infections	3	Rate	2021	0	0	0
1	Deaths	73	Western Europe	3	Both	27	Age-standardized	360	Intestinal nematode infections	3	Rate	2021	0	0	0
1	Deaths	73	Western Europe	1	Male	22	All ages	361	Ascariasis	1	Number	2021	0	0	0
1	Deaths	73	Western Europe	2	Female	22	All ages	361	Ascariasis	1	Number	2021	0	0	0
1	Deaths	73	Western Europe	3	Both	22	All ages	361	Ascariasis	1	Number	2021	0	0	0
1	Deaths	73	Western Europe	1	Male	22	All ages	361	Ascariasis	2	Percent	2021	0	0	0
1	Deaths	73	Western Europe	2	Female	22	All ages	361	Ascariasis	2	Percent	2021	0	0	0
1	Deaths	73	Western Europe	3	Both	22	All ages	361	Ascariasis	2	Percent	2021	0	0	0
1	Deaths	73	Western Europe	1	Male	22	All ages	361	Ascariasis	3	Rate	2021	0	0	0
1	Deaths	73	Western Europe	2	Female	22	All ages	361	Ascariasis	3	Rate	2021	0	0	0
1	Deaths	73	Western Europe	3	Both	22	All ages	361	Ascariasis	3	Rate	2021	0	0	0
1	Deaths	73	Western Europe	1	Male	27	Age-standardized	361	Ascariasis	3	Rate	2021	0	0	0
1	Deaths	73	Western Europe	2	Female	27	Age-standardized	361	Ascariasis	3	Rate	2021	0	0	0
1	Deaths	73	Western Europe	3	Both	27	Age-standardized	361	Ascariasis	3	Rate	2021	0	0	0
1	Deaths	240	Europe & Central Asia - WB	1	Male	22	All ages	360	Intestinal nematode infections	1	Number	2021	1.350012706	2.105890623	0.552264616
1	Deaths	240	Europe & Central Asia - WB	2	Female	22	All ages	360	Intestinal nematode infections	1	Number	2021	1.187158731	1.838936897	0.512683406
1	Deaths	240	Europe & Central Asia - WB	3	Both	22	All ages	360	Intestinal nematode infections	1	Number	2021	2.537171437	3.57961299	1.48749316
1	Deaths	240	Europe & Central Asia - WB	1	Male	22	All ages	360	Intestinal nematode infections	2	Percent	2021	2.43E-07	3.75E-07	9.93E-08
1	Deaths	240	Europe & Central Asia - WB	2	Female	22	All ages	360	Intestinal nematode infections	2	Percent	2021	2.17E-07	3.36E-07	9.42E-08
1	Deaths	240	Europe & Central Asia - WB	3	Both	22	All ages	360	Intestinal nematode infections	2	Percent	2021	2.30E-07	3.23E-07	1.36E-07
1	Deaths	240	Europe & Central Asia - WB	1	Male	22	All ages	360	Intestinal nematode infections	3	Rate	2021	0.000301317	0.000470025	0.000123263
1	Deaths	240	Europe & Central Asia - WB	2	Female	22	All ages	360	Intestinal nematode infections	3	Rate	2021	0.000250858	0.000388585	0.000108335
1	Deaths	240	Europe & Central Asia - WB	3	Both	22	All ages	360	Intestinal nematode infections	3	Rate	2021	0.000275397	0.000388549	0.00016146
1	Deaths	240	Europe & Central Asia - WB	1	Male	27	Age-standardized	360	Intestinal nematode infections	3	Rate	2021	0.000426226	0.00070698	0.000147346
1	Deaths	240	Europe & Central Asia - WB	2	Female	27	Age-standardized	360	Intestinal nematode infections	3	Rate	2021	0.000376182	0.000620486	0.000117265
1	Deaths	240	Europe & Central Asia - WB	3	Both	27	Age-standardized	360	Intestinal nematode infections	3	Rate	2021	0.000401335	0.000598247	0.000203198
1	Deaths	240	Europe & Central Asia - WB	1	Male	22	All ages	361	Ascariasis	1	Number	2021	1.350012706	2.105890623	0.552264616
1	Deaths	240	Europe & Central Asia - WB	2	Female	22	All ages	361	Ascariasis	1	Number	2021	1.187158731	1.838936897	0.512683406
1	Deaths	240	Europe & Central Asia - WB	3	Both	22	All ages	361	Ascariasis	1	Number	2021	2.537171437	3.57961299	1.48749316
1	Deaths	240	Europe & Central Asia - WB	1	Male	22	All ages	361	Ascariasis	2	Percent	2021	2.43E-07	3.75E-07	9.93E-08
1	Deaths	240	Europe & Central Asia - WB	2	Female	22	All ages	361	Ascariasis	2	Percent	2021	2.17E-07	3.36E-07	9.42E-08
1	Deaths	240	Europe & Central Asia - WB	3	Both	22	All ages	361	Ascariasis	2	Percent	2021	2.30E-07	3.23E-07	1.36E-07
1	Deaths	240	Europe & Central Asia - WB	1	Male	22	All ages	361	Ascariasis	3	Rate	2021	0.000301317	0.000470025	0.000123263
1	Deaths	240	Europe & Central Asia - WB	2	Female	22	All ages	361	Ascariasis	3	Rate	2021	0.000250858	0.000388585	0.000108335
1	Deaths	240	Europe & Central Asia - WB	3	Both	22	All ages	361	Ascariasis	3	Rate	2021	0.000275397	0.000388549	0.00016146
1	Deaths	240	Europe & Central Asia - WB	1	Male	27	Age-standardized	361	Ascariasis	3	Rate	2021	0.000426226	0.00070698	0.000147346
1	Deaths	240	Europe & Central Asia - WB	2	Female	27	Age-standardized	361	Ascariasis	3	Rate	2021	0.000376182	0.000620486	0.000117265
1	Deaths	240	Europe & Central Asia - WB	3	Both	27	Age-standardized	361	Ascariasis	3	Rate	2021	0.000401335	0.000598247	0.000203198
1	Deaths	9	Southeast Asia	1	Male	22	All ages	360	Intestinal nematode infections	1	Number	2021	113.2790507	142.4364138	84.67412647
1	Deaths	9	Southeast Asia	2	Female	22	All ages	360	Intestinal nematode infections	1	Number	2021	102.1478815	127.2826376	64.15130998
1	Deaths	9	Southeast Asia	3	Both	22	All ages	360	Intestinal nematode infections	1	Number	2021	215.4269322	264.439091	146.0713722
1	Deaths	9	Southeast Asia	1	Male	22	All ages	360	Intestinal nematode infections	2	Percent	2021	3.62E-05	4.52E-05	2.52E-05
1	Deaths	9	Southeast Asia	2	Female	22	All ages	360	Intestinal nematode infections	2	Percent	2021	4.31E-05	5.32E-05	2.65E-05
1	Deaths	9	Southeast Asia	3	Both	22	All ages	360	Intestinal nematode infections	2	Percent	2021	3.92E-05	4.78E-05	2.63E-05
1	Deaths	9	Southeast Asia	1	Male	22	All ages	360	Intestinal nematode infections	3	Rate	2021	0.032408792	0.040750624	0.02422501
1	Deaths	9	Southeast Asia	2	Female	22	All ages	360	Intestinal nematode infections	3	Rate	2021	0.029287795	0.036494421	0.018393435
1	Deaths	9	Southeast Asia	3	Both	22	All ages	360	Intestinal nematode infections	3	Rate	2021	0.030849989	0.037868724	0.020917999
1	Deaths	9	Southeast Asia	1	Male	27	Age-standardized	360	Intestinal nematode infections	3	Rate	2021	0.03796837	0.048067257	0.028360855
1	Deaths	9	Southeast Asia	2	Female	27	Age-standardized	360	Intestinal nematode infections	3	Rate	2021	0.034894334	0.043629532	0.021699065
1	Deaths	9	Southeast Asia	3	Both	27	Age-standardized	360	Intestinal nematode infections	3	Rate	2021	0.036453591	0.044995373	0.024792107
1	Deaths	44565	South-East Asia Region	1	Male	22	All ages	360	Intestinal nematode infections	1	Number	1990	1596.145288	2116.906141	1025.747615
1	Deaths	44565	South-East Asia Region	2	Female	22	All ages	360	Intestinal nematode infections	1	Number	1990	2112.752145	2754.232469	1362.384889
1	Deaths	44565	South-East Asia Region	3	Both	22	All ages	360	Intestinal nematode infections	1	Number	1990	3708.897433	4853.60031	2489.359662
1	Deaths	44565	South-East Asia Region	1	Male	22	All ages	360	Intestinal nematode infections	2	Percent	1990	0.00025423	0.000336207	0.00016258
1	Deaths	44565	South-East Asia Region	2	Female	22	All ages	360	Intestinal nematode infections	2	Percent	1990	0.000394222	0.000504412	0.000258827
1	Deaths	44565	South-East Asia Region	3	Both	22	All ages	360	Intestinal nematode infections	2	Percent	1990	0.000318685	0.000417744	0.000216714
1	Deaths	44565	South-East Asia Region	1	Male	22	All ages	360	Intestinal nematode infections	3	Rate	1990	0.23850005	0.316313449	0.153269793
1	Deaths	44565	South-East Asia Region	2	Female	22	All ages	360	Intestinal nematode infections	3	Rate	1990	0.333265643	0.434452785	0.214902669
1	Deaths	44565	South-East Asia Region	3	Both	22	All ages	360	Intestinal nematode infections	3	Rate	1990	0.284599786	0.372437802	0.191019363
1	Deaths	44565	South-East Asia Region	1	Male	27	Age-standardized	360	Intestinal nematode infections	3	Rate	1990	0.190958507	0.25250812	0.128849523
1	Deaths	44565	South-East Asia Region	2	Female	27	Age-standardized	360	Intestinal nematode infections	3	Rate	1990	0.265860047	0.342698935	0.174588325
1	Deaths	44565	South-East Asia Region	3	Both	27	Age-standardized	360	Intestinal nematode infections	3	Rate	1990	0.227221745	0.292653909	0.149624832
1	Deaths	44565	South-East Asia Region	1	Male	22	All ages	361	Ascariasis	1	Number	1990	1596.145288	2116.906141	1025.747615
1	Deaths	44565	South-East Asia Region	2	Female	22	All ages	361	Ascariasis	1	Number	1990	2112.752145	2754.232469	1362.384889
1	Deaths	44565	South-East Asia Region	3	Both	22	All ages	361	Ascariasis	1	Number	1990	3708.897433	4853.60031	2489.359662
1	Deaths	44565	South-East Asia Region	1	Male	22	All ages	361	Ascariasis	2	Percent	1990	0.00025423	0.000336207	0.00016258
1	Deaths	44565	South-East Asia Region	2	Female	22	All ages	361	Ascariasis	2	Percent	1990	0.000394222	0.000504412	0.000258827
1	Deaths	44565	South-East Asia Region	3	Both	22	All ages	361	Ascariasis	2	Percent	1990	0.000318685	0.000417744	0.000216714
1	Deaths	44565	South-East Asia Region	1	Male	22	All ages	361	Ascariasis	3	Rate	1990	0.23850005	0.316313449	0.153269793
1	Deaths	44565	South-East Asia Region	2	Female	22	All ages	361	Ascariasis	3	Rate	1990	0.333265643	0.434452785	0.214902669
1	Deaths	44565	South-East Asia Region	3	Both	22	All ages	361	Ascariasis	3	Rate	1990	0.284599786	0.372437802	0.191019363
1	Deaths	44565	South-East Asia Region	1	Male	27	Age-standardized	361	Ascariasis	3	Rate	1990	0.190958507	0.25250812	0.128849523
1	Deaths	44565	South-East Asia Region	2	Female	27	Age-standardized	361	Ascariasis	3	Rate	1990	0.265860047	0.342698935	0.174588325
1	Deaths	44565	South-East Asia Region	3	Both	27	Age-standardized	361	Ascariasis	3	Rate	1990	0.227221745	0.292653909	0.149624832
1	Deaths	44637	Low SDI	1	Male	22	All ages	360	Intestinal nematode infections	1	Number	1990	3691.731078	5521.833435	2063.842204
1	Deaths	44637	Low SDI	2	Female	22	All ages	360	Intestinal nematode infections	1	Number	1990	4252.963368	5985.878555	2259.413878
1	Deaths	44637	Low SDI	3	Both	22	All ages	360	Intestinal nematode infections	1	Number	1990	7944.694446	11450.39775	4326.158659
1	Deaths	44637	Low SDI	1	Male	22	All ages	360	Intestinal nematode infections	2	Percent	1990	0.000964873	0.001433906	0.000551494
1	Deaths	44637	Low SDI	2	Female	22	All ages	360	Intestinal nematode infections	2	Percent	1990	0.001283699	0.001835974	0.000676182
1	Deaths	44637	Low SDI	3	Both	22	All ages	360	Intestinal nematode infections	2	Percent	1990	0.001112841	0.001606621	0.000612419
1	Deaths	44637	Low SDI	1	Male	22	All ages	360	Intestinal nematode infections	3	Rate	1990	1.463041743	2.188315628	0.817905539
1	Deaths	44637	Low SDI	2	Female	22	All ages	360	Intestinal nematode infections	3	Rate	1990	1.708236987	2.404276327	0.90751178
1	Deaths	44637	Low SDI	3	Both	22	All ages	360	Intestinal nematode infections	3	Rate	1990	1.584816523	2.284138133	0.862986962
1	Deaths	44637	Low SDI	1	Male	27	Age-standardized	360	Intestinal nematode infections	3	Rate	1990	0.85527147	1.263384155	0.490324559
1	Deaths	44637	Low SDI	2	Female	27	Age-standardized	360	Intestinal nematode infections	3	Rate	1990	1.013725332	1.42685785	0.542189814
1	Deaths	44637	Low SDI	3	Both	27	Age-standardized	360	Intestinal nematode infections	3	Rate	1990	0.933128794	1.334996705	0.512613959
1	Deaths	242	Sub-Saharan Africa - WB	1	Male	22	All ages	361	Ascariasis	1	Number	1990	4315.52955	6370.719527	2416.272934
1	Deaths	242	Sub-Saharan Africa - WB	2	Female	22	All ages	361	Ascariasis	1	Number	1990	4816.250591	6783.550783	2547.252882
1	Deaths	242	Sub-Saharan Africa - WB	3	Both	22	All ages	361	Ascariasis	1	Number	1990	9131.780141	13107.99643	5021.287762
1	Deaths	242	Sub-Saharan Africa - WB	1	Male	22	All ages	361	Ascariasis	2	Percent	1990	0.001125906	0.001668156	0.000622056
1	Deaths	242	Sub-Saharan Africa - WB	2	Female	22	All ages	361	Ascariasis	2	Percent	1990	0.001479411	0.002105834	0.00077054
1	Deaths	242	Sub-Saharan Africa - WB	3	Both	22	All ages	361	Ascariasis	2	Percent	1990	0.001288228	0.001870715	0.000705204
1	Deaths	242	Sub-Saharan Africa - WB	1	Male	22	All ages	361	Ascariasis	3	Rate	1990	1.701035077	2.511121117	0.952412669
1	Deaths	242	Sub-Saharan Africa - WB	2	Female	22	All ages	361	Ascariasis	3	Rate	1990	1.864614141	2.626255524	0.986170394
1	Deaths	242	Sub-Saharan Africa - WB	3	Both	22	All ages	361	Ascariasis	3	Rate	1990	1.783558998	2.560167308	0.980724769
1	Deaths	242	Sub-Saharan Africa - WB	1	Male	27	Age-standardized	361	Ascariasis	3	Rate	1990	0.986236938	1.44110392	0.557886808
1	Deaths	242	Sub-Saharan Africa - WB	2	Female	27	Age-standardized	361	Ascariasis	3	Rate	1990	1.111506932	1.559095338	0.591204045
1	Deaths	242	Sub-Saharan Africa - WB	3	Both	27	Age-standardized	361	Ascariasis	3	Rate	1990	1.0482005	1.492879296	0.582824459
1	Deaths	42	Central Europe	1	Male	22	All ages	360	Intestinal nematode infections	1	Number	2021	0	0	0
1	Deaths	42	Central Europe	2	Female	22	All ages	360	Intestinal nematode infections	1	Number	2021	0	0	0
1	Deaths	42	Central Europe	3	Both	22	All ages	360	Intestinal nematode infections	1	Number	2021	0	0	0
1	Deaths	42	Central Europe	1	Male	22	All ages	360	Intestinal nematode infections	2	Percent	2021	0	0	0
1	Deaths	42	Central Europe	2	Female	22	All ages	360	Intestinal nematode infections	2	Percent	2021	0	0	0
1	Deaths	42	Central Europe	3	Both	22	All ages	360	Intestinal nematode infections	2	Percent	2021	0	0	0
1	Deaths	42	Central Europe	1	Male	22	All ages	360	Intestinal nematode infections	3	Rate	2021	0	0	0
1	Deaths	42	Central Europe	2	Female	22	All ages	360	Intestinal nematode infections	3	Rate	2021	0	0	0
1	Deaths	42	Central Europe	3	Both	22	All ages	360	Intestinal nematode infections	3	Rate	2021	0	0	0
1	Deaths	42	Central Europe	1	Male	27	Age-standardized	360	Intestinal nematode infections	3	Rate	2021	0	0	0
1	Deaths	42	Central Europe	2	Female	27	Age-standardized	360	Intestinal nematode infections	3	Rate	2021	0	0	0
1	Deaths	42	Central Europe	3	Both	27	Age-standardized	360	Intestinal nematode infections	3	Rate	2021	0	0	0
1	Deaths	42	Central Europe	1	Male	22	All ages	361	Ascariasis	1	Number	2021	0	0	0
1	Deaths	42	Central Europe	2	Female	22	All ages	361	Ascariasis	1	Number	2021	0	0	0
1	Deaths	42	Central Europe	3	Both	22	All ages	361	Ascariasis	1	Number	2021	0	0	0
1	Deaths	42	Central Europe	1	Male	22	All ages	361	Ascariasis	2	Percent	2021	0	0	0
1	Deaths	42	Central Europe	2	Female	22	All ages	361	Ascariasis	2	Percent	2021	0	0	0
1	Deaths	42	Central Europe	3	Both	22	All ages	361	Ascariasis	2	Percent	2021	0	0	0
1	Deaths	42	Central Europe	1	Male	22	All ages	361	Ascariasis	3	Rate	2021	0	0	0
1	Deaths	42	Central Europe	2	Female	22	All ages	361	Ascariasis	3	Rate	2021	0	0	0
1	Deaths	42	Central Europe	3	Both	22	All ages	361	Ascariasis	3	Rate	2021	0	0	0
1	Deaths	42	Central Europe	1	Male	27	Age-standardized	361	Ascariasis	3	Rate	2021	0	0	0
1	Deaths	42	Central Europe	2	Female	27	Age-standardized	361	Ascariasis	3	Rate	2021	0	0	0
1	Deaths	42	Central Europe	3	Both	27	Age-standardized	361	Ascariasis	3	Rate	2021	0	0	0
1	Deaths	44566	European Region	1	Male	22	All ages	360	Intestinal nematode infections	1	Number	1990	5.347958673	8.223783492	2.137512926
1	Deaths	44566	European Region	2	Female	22	All ages	360	Intestinal nematode infections	1	Number	1990	6.130982992	9.558230071	2.768129567
1	Deaths	44566	European Region	3	Both	22	All ages	360	Intestinal nematode infections	1	Number	1990	11.47894167	15.99783414	4.81804874
1	Deaths	44566	European Region	1	Male	22	All ages	360	Intestinal nematode infections	2	Percent	1990	1.23E-06	1.89E-06	4.91E-07
1	Deaths	44566	European Region	2	Female	22	All ages	360	Intestinal nematode infections	2	Percent	1990	1.45E-06	2.25E-06	6.53E-07
1	Deaths	44566	European Region	3	Both	22	All ages	360	Intestinal nematode infections	2	Percent	1990	1.34E-06	1.86E-06	5.62E-07
1	Deaths	44566	European Region	1	Male	22	All ages	360	Intestinal nematode infections	3	Rate	1990	0.001288134	0.001980818	0.000514851
1	Deaths	44566	European Region	2	Female	22	All ages	360	Intestinal nematode infections	3	Rate	1990	0.001383547	0.002156956	0.000624669
1	Deaths	44566	European Region	3	Both	22	All ages	360	Intestinal nematode infections	3	Rate	1990	0.001337395	0.001863884	0.000561344
1	Deaths	44566	European Region	1	Male	27	Age-standardized	360	Intestinal nematode infections	3	Rate	1990	0.001570347	0.00242569	0.000603459
1	Deaths	44566	European Region	2	Female	27	Age-standardized	360	Intestinal nematode infections	3	Rate	1990	0.001873368	0.002953089	0.000848712
1	Deaths	44566	European Region	3	Both	27	Age-standardized	360	Intestinal nematode infections	3	Rate	1990	0.001715799	0.002408394	0.000707719
1	Deaths	44566	European Region	1	Male	22	All ages	361	Ascariasis	1	Number	1990	5.347958673	8.223783492	2.137512926
1	Deaths	44566	European Region	2	Female	22	All ages	361	Ascariasis	1	Number	1990	6.130982992	9.558230071	2.768129567
1	Deaths	44566	European Region	3	Both	22	All ages	361	Ascariasis	1	Number	1990	11.47894167	15.99783414	4.81804874
1	Deaths	44566	European Region	1	Male	22	All ages	361	Ascariasis	2	Percent	1990	1.23E-06	1.89E-06	4.91E-07
1	Deaths	44566	European Region	2	Female	22	All ages	361	Ascariasis	2	Percent	1990	1.45E-06	2.25E-06	6.53E-07
1	Deaths	44566	European Region	3	Both	22	All ages	361	Ascariasis	2	Percent	1990	1.34E-06	1.86E-06	5.62E-07
1	Deaths	44566	European Region	1	Male	22	All ages	361	Ascariasis	3	Rate	1990	0.001288134	0.001980818	0.000514851
1	Deaths	44566	European Region	2	Female	22	All ages	361	Ascariasis	3	Rate	1990	0.001383547	0.002156956	0.000624669
1	Deaths	44566	European Region	3	Both	22	All ages	361	Ascariasis	3	Rate	1990	0.001337395	0.001863884	0.000561344
1	Deaths	44566	European Region	1	Male	27	Age-standardized	361	Ascariasis	3	Rate	1990	0.001570347	0.00242569	0.000603459
1	Deaths	44566	European Region	2	Female	27	Age-standardized	361	Ascariasis	3	Rate	1990	0.001873368	0.002953089	0.000848712
1	Deaths	44566	European Region	3	Both	27	Age-standardized	361	Ascariasis	3	Rate	1990	0.001715799	0.002408394	0.000707719
1	Deaths	239	East Asia & Pacific - WB	1	Male	22	All ages	360	Intestinal nematode infections	1	Number	2021	142.7668538	178.4639451	96.9552946
1	Deaths	239	East Asia & Pacific - WB	2	Female	22	All ages	360	Intestinal nematode infections	1	Number	2021	130.1064014	159.773059	78.22086225
1	Deaths	239	East Asia & Pacific - WB	3	Both	22	All ages	360	Intestinal nematode infections	1	Number	2021	272.8732552	332.7003375	168.5272323
1	Deaths	239	East Asia & Pacific - WB	1	Male	22	All ages	360	Intestinal nematode infections	2	Percent	2021	1.28E-05	1.63E-05	8.84E-06
1	Deaths	239	East Asia & Pacific - WB	2	Female	22	All ages	360	Intestinal nematode infections	2	Percent	2021	1.56E-05	1.94E-05	9.40E-06
1	Deaths	239	East Asia & Pacific - WB	3	Both	22	All ages	360	Intestinal nematode infections	2	Percent	2021	1.40E-05	1.72E-05	8.46E-06
1	Deaths	239	East Asia & Pacific - WB	1	Male	22	All ages	360	Intestinal nematode infections	3	Rate	2021	0.011845057	0.014806768	0.008044171
1	Deaths	239	East Asia & Pacific - WB	2	Female	22	All ages	360	Intestinal nematode infections	3	Rate	2021	0.011085336	0.013612997	0.00666458
1	Deaths	239	East Asia & Pacific - WB	3	Both	22	All ages	360	Intestinal nematode infections	3	Rate	2021	0.011470243	0.013985078	0.007084052
1	Deaths	239	East Asia & Pacific - WB	1	Male	27	Age-standardized	360	Intestinal nematode infections	3	Rate	2021	0.015898668	0.020260867	0.010771078
1	Deaths	239	East Asia & Pacific - WB	2	Female	27	Age-standardized	360	Intestinal nematode infections	3	Rate	2021	0.015649376	0.019908781	0.009265001
1	Deaths	239	East Asia & Pacific - WB	3	Both	27	Age-standardized	360	Intestinal nematode infections	3	Rate	2021	0.015764018	0.019641422	0.009998053
1	Deaths	239	East Asia & Pacific - WB	1	Male	22	All ages	361	Ascariasis	1	Number	2021	142.7668538	178.4639451	96.9552946
1	Deaths	239	East Asia & Pacific - WB	2	Female	22	All ages	361	Ascariasis	1	Number	2021	130.1064014	159.773059	78.22086225
1	Deaths	239	East Asia & Pacific - WB	3	Both	22	All ages	361	Ascariasis	1	Number	2021	272.8732552	332.7003375	168.5272323
1	Deaths	239	East Asia & Pacific - WB	1	Male	22	All ages	361	Ascariasis	2	Percent	2021	1.28E-05	1.63E-05	8.84E-06
1	Deaths	239	East Asia & Pacific - WB	2	Female	22	All ages	361	Ascariasis	2	Percent	2021	1.56E-05	1.94E-05	9.40E-06
1	Deaths	239	East Asia & Pacific - WB	3	Both	22	All ages	361	Ascariasis	2	Percent	2021	1.40E-05	1.72E-05	8.46E-06
1	Deaths	239	East Asia & Pacific - WB	1	Male	22	All ages	361	Ascariasis	3	Rate	2021	0.011845057	0.014806768	0.008044171
1	Deaths	239	East Asia & Pacific - WB	2	Female	22	All ages	361	Ascariasis	3	Rate	2021	0.011085336	0.013612997	0.00666458
1	Deaths	239	East Asia & Pacific - WB	3	Both	22	All ages	361	Ascariasis	3	Rate	2021	0.011470243	0.013985078	0.007084052
1	Deaths	239	East Asia & Pacific - WB	1	Male	27	Age-standardized	361	Ascariasis	3	Rate	2021	0.015898668	0.020260867	0.010771078
1	Deaths	239	East Asia & Pacific - WB	2	Female	27	Age-standardized	361	Ascariasis	3	Rate	2021	0.015649376	0.019908781	0.009265001
1	Deaths	239	East Asia & Pacific - WB	3	Both	27	Age-standardized	361	Ascariasis	3	Rate	2021	0.015764018	0.019641422	0.009998053
1	Deaths	138	North Africa and Middle East	1	Male	22	All ages	360	Intestinal nematode infections	1	Number	2021	30.70006925	40.93339572	16.94117651
1	Deaths	138	North Africa and Middle East	2	Female	22	All ages	360	Intestinal nematode infections	1	Number	2021	29.11854817	39.13194556	17.17063938
1	Deaths	138	North Africa and Middle East	3	Both	22	All ages	360	Intestinal nematode infections	1	Number	2021	59.81861741	78.48570944	35.21646936
1	Deaths	138	North Africa and Middle East	1	Male	22	All ages	360	Intestinal nematode infections	2	Percent	2021	1.28E-05	1.63E-05	7.05E-06
1	Deaths	138	North Africa and Middle East	2	Female	22	All ages	360	Intestinal nematode infections	2	Percent	2021	1.75E-05	2.24E-05	1.03E-05
1	Deaths	138	North Africa and Middle East	3	Both	22	All ages	360	Intestinal nematode infections	2	Percent	2021	1.47E-05	1.85E-05	8.52E-06
1	Deaths	138	North Africa and Middle East	1	Male	22	All ages	360	Intestinal nematode infections	3	Rate	2021	0.009493795	0.012658384	0.005238948
1	Deaths	138	North Africa and Middle East	2	Female	22	All ages	360	Intestinal nematode infections	3	Rate	2021	0.009718161	0.013060079	0.00573061
1	Deaths	138	North Africa and Middle East	3	Both	22	All ages	360	Intestinal nematode infections	3	Rate	2021	0.009601703	0.012598026	0.005652723
1	Deaths	138	North Africa and Middle East	1	Male	27	Age-standardized	360	Intestinal nematode infections	3	Rate	2021	0.010084266	0.013419844	0.005616476
1	Deaths	138	North Africa and Middle East	2	Female	27	Age-standardized	360	Intestinal nematode infections	3	Rate	2021	0.010196268	0.013536337	0.005932109
1	Deaths	138	North Africa and Middle East	3	Both	27	Age-standardized	360	Intestinal nematode infections	3	Rate	2021	0.010141078	0.013221895	0.0059
1	Deaths	138	North Africa and Middle East	1	Male	22	All ages	361	Ascariasis	1	Number	2021	30.70006925	40.93339572	16.94117651
1	Deaths	138	North Africa and Middle East	2	Female	22	All ages	361	Ascariasis	1	Number	2021	29.11854817	39.13194556	17.17063938
1	Deaths	138	North Africa and Middle East	3	Both	22	All ages	361	Ascariasis	1	Number	2021	59.81861741	78.48570944	35.21646936
1	Deaths	138	North Africa and Middle East	1	Male	22	All ages	361	Ascariasis	2	Percent	2021	1.28E-05	1.63E-05	7.05E-06
1	Deaths	138	North Africa and Middle East	2	Female	22	All ages	361	Ascariasis	2	Percent	2021	1.75E-05	2.24E-05	1.03E-05
1	Deaths	138	North Africa and Middle East	3	Both	22	All ages	361	Ascariasis	2	Percent	2021	1.47E-05	1.85E-05	8.52E-06
1	Deaths	138	North Africa and Middle East	1	Male	22	All ages	361	Ascariasis	3	Rate	2021	0.009493795	0.012658384	0.005238948
1	Deaths	138	North Africa and Middle East	2	Female	22	All ages	361	Ascariasis	3	Rate	2021	0.009718161	0.013060079	0.00573061
1	Deaths	138	North Africa and Middle East	3	Both	22	All ages	361	Ascariasis	3	Rate	2021	0.009601703	0.012598026	0.005652723
1	Deaths	138	North Africa and Middle East	1	Male	27	Age-standardized	361	Ascariasis	3	Rate	2021	0.010084266	0.013419844	0.005616476
1	Deaths	138	North Africa and Middle East	2	Female	27	Age-standardized	361	Ascariasis	3	Rate	2021	0.010196268	0.013536337	0.005932109
1	Deaths	138	North Africa and Middle East	3	Both	27	Age-standardized	361	Ascariasis	3	Rate	2021	0.010141078	0.013221895	0.0059
1	Deaths	9	Southeast Asia	1	Male	22	All ages	361	Ascariasis	1	Number	2021	113.2790507	142.4364138	84.67412647
1	Deaths	9	Southeast Asia	2	Female	22	All ages	361	Ascariasis	1	Number	2021	102.1478815	127.2826376	64.15130998
1	Deaths	9	Southeast Asia	3	Both	22	All ages	361	Ascariasis	1	Number	2021	215.4269322	264.439091	146.0713722
1	Deaths	9	Southeast Asia	1	Male	22	All ages	361	Ascariasis	2	Percent	2021	3.62E-05	4.52E-05	2.52E-05
1	Deaths	9	Southeast Asia	2	Female	22	All ages	361	Ascariasis	2	Percent	2021	4.31E-05	5.32E-05	2.65E-05
1	Deaths	9	Southeast Asia	3	Both	22	All ages	361	Ascariasis	2	Percent	2021	3.92E-05	4.78E-05	2.63E-05
1	Deaths	9	Southeast Asia	1	Male	22	All ages	361	Ascariasis	3	Rate	2021	0.032408792	0.040750624	0.02422501
1	Deaths	9	Southeast Asia	2	Female	22	All ages	361	Ascariasis	3	Rate	2021	0.029287795	0.036494421	0.018393435
1	Deaths	9	Southeast Asia	3	Both	22	All ages	361	Ascariasis	3	Rate	2021	0.030849989	0.037868724	0.020917999
1	Deaths	9	Southeast Asia	1	Male	27	Age-standardized	361	Ascariasis	3	Rate	2021	0.03796837	0.048067257	0.028360855
1	Deaths	9	Southeast Asia	2	Female	27	Age-standardized	361	Ascariasis	3	Rate	2021	0.034894334	0.043629532	0.021699065
1	Deaths	9	Southeast Asia	3	Both	27	Age-standardized	361	Ascariasis	3	Rate	2021	0.036453591	0.044995373	0.024792107
1	Deaths	241	Latin America & Caribbean - WB	1	Male	22	All ages	360	Intestinal nematode infections	1	Number	2021	54.03764298	67.68934168	28.98993134
1	Deaths	241	Latin America & Caribbean - WB	2	Female	22	All ages	360	Intestinal nematode infections	1	Number	2021	53.27288012	67.26961407	30.10707247
1	Deaths	241	Latin America & Caribbean - WB	3	Both	22	All ages	360	Intestinal nematode infections	1	Number	2021	107.3105231	132.7773215	62.01940298
1	Deaths	241	Latin America & Caribbean - WB	1	Male	22	All ages	360	Intestinal nematode infections	2	Percent	2021	1.74E-05	2.10E-05	9.33E-06
1	Deaths	241	Latin America & Caribbean - WB	2	Female	22	All ages	360	Intestinal nematode infections	2	Percent	2021	2.20E-05	2.74E-05	1.25E-05
1	Deaths	241	Latin America & Caribbean - WB	3	Both	22	All ages	360	Intestinal nematode infections	2	Percent	2021	1.94E-05	2.32E-05	1.12E-05
1	Deaths	241	Latin America & Caribbean - WB	1	Male	22	All ages	360	Intestinal nematode infections	3	Rate	2021	0.016712318	0.020934403	0.008965768
1	Deaths	241	Latin America & Caribbean - WB	2	Female	22	All ages	360	Intestinal nematode infections	3	Rate	2021	0.015817379	0.019973183	0.008939163
1	Deaths	241	Latin America & Caribbean - WB	3	Both	22	All ages	360	Intestinal nematode infections	3	Rate	2021	0.016255725	0.020113513	0.009394888
1	Deaths	241	Latin America & Caribbean - WB	1	Male	27	Age-standardized	360	Intestinal nematode infections	3	Rate	2021	0.018977385	0.023893927	0.010305921
1	Deaths	241	Latin America & Caribbean - WB	2	Female	27	Age-standardized	360	Intestinal nematode infections	3	Rate	2021	0.01875372	0.024003697	0.010974076
1	Deaths	241	Latin America & Caribbean - WB	3	Both	27	Age-standardized	360	Intestinal nematode infections	3	Rate	2021	0.018830624	0.023546017	0.010826893
1	Deaths	241	Latin America & Caribbean - WB	1	Male	22	All ages	361	Ascariasis	1	Number	2021	54.03764298	67.68934168	28.98993134
1	Deaths	241	Latin America & Caribbean - WB	2	Female	22	All ages	361	Ascariasis	1	Number	2021	53.27288012	67.26961407	30.10707247
1	Deaths	241	Latin America & Caribbean - WB	3	Both	22	All ages	361	Ascariasis	1	Number	2021	107.3105231	132.7773215	62.01940298
1	Deaths	241	Latin America & Caribbean - WB	1	Male	22	All ages	361	Ascariasis	2	Percent	2021	1.74E-05	2.10E-05	9.33E-06
1	Deaths	241	Latin America & Caribbean - WB	2	Female	22	All ages	361	Ascariasis	2	Percent	2021	2.20E-05	2.74E-05	1.25E-05
1	Deaths	241	Latin America & Caribbean - WB	3	Both	22	All ages	361	Ascariasis	2	Percent	2021	1.94E-05	2.32E-05	1.12E-05
1	Deaths	241	Latin America & Caribbean - WB	1	Male	22	All ages	361	Ascariasis	3	Rate	2021	0.016712318	0.020934403	0.008965768
1	Deaths	241	Latin America & Caribbean - WB	2	Female	22	All ages	361	Ascariasis	3	Rate	2021	0.015817379	0.019973183	0.008939163
1	Deaths	241	Latin America & Caribbean - WB	3	Both	22	All ages	361	Ascariasis	3	Rate	2021	0.016255725	0.020113513	0.009394888
1	Deaths	241	Latin America & Caribbean - WB	1	Male	27	Age-standardized	361	Ascariasis	3	Rate	2021	0.018977385	0.023893927	0.010305921
1	Deaths	241	Latin America & Caribbean - WB	2	Female	27	Age-standardized	361	Ascariasis	3	Rate	2021	0.01875372	0.024003697	0.010974076
1	Deaths	241	Latin America & Caribbean - WB	3	Both	27	Age-standardized	361	Ascariasis	3	Rate	2021	0.018830624	0.023546017	0.010826893
1	Deaths	44636	Low-middle SDI	1	Male	22	All ages	360	Intestinal nematode infections	1	Number	2021	413.5573791	528.9447923	257.4289293
1	Deaths	44636	Low-middle SDI	2	Female	22	All ages	360	Intestinal nematode infections	1	Number	2021	426.2803624	530.7757376	221.2288164
1	Deaths	44636	Low-middle SDI	3	Both	22	All ages	360	Intestinal nematode infections	1	Number	2021	839.8377415	1066.285927	506.5419677
1	Deaths	44636	Low-middle SDI	1	Male	22	All ages	360	Intestinal nematode infections	2	Percent	2021	4.65E-05	5.82E-05	2.86E-05
1	Deaths	44636	Low-middle SDI	2	Female	22	All ages	360	Intestinal nematode infections	2	Percent	2021	6.19E-05	7.65E-05	3.18E-05
1	Deaths	44636	Low-middle SDI	3	Both	22	All ages	360	Intestinal nematode infections	2	Percent	2021	5.32E-05	6.54E-05	3.30E-05
1	Deaths	44636	Low-middle SDI	1	Male	22	All ages	360	Intestinal nematode infections	3	Rate	2021	0.042823418	0.05477166	0.026656486
1	Deaths	44636	Low-middle SDI	2	Female	22	All ages	360	Intestinal nematode infections	3	Rate	2021	0.044618692	0.055556205	0.023155982
1	Deaths	44636	Low-middle SDI	3	Both	22	All ages	360	Intestinal nematode infections	3	Rate	2021	0.043716223	0.05550357	0.026367119
1	Deaths	44636	Low-middle SDI	1	Male	27	Age-standardized	360	Intestinal nematode infections	3	Rate	2021	0.043744028	0.055568515	0.0283068
1	Deaths	44636	Low-middle SDI	2	Female	27	Age-standardized	360	Intestinal nematode infections	3	Rate	2021	0.047039257	0.058340121	0.024513443
1	Deaths	44636	Low-middle SDI	3	Both	27	Age-standardized	360	Intestinal nematode infections	3	Rate	2021	0.045361818	0.057405386	0.027000801
1	Deaths	44636	Low-middle SDI	1	Male	22	All ages	361	Ascariasis	1	Number	2021	413.5573791	528.9447923	257.4289293
1	Deaths	44636	Low-middle SDI	2	Female	22	All ages	361	Ascariasis	1	Number	2021	426.2803624	530.7757376	221.2288164
1	Deaths	44636	Low-middle SDI	3	Both	22	All ages	361	Ascariasis	1	Number	2021	839.8377415	1066.285927	506.5419677
1	Deaths	44636	Low-middle SDI	1	Male	22	All ages	361	Ascariasis	2	Percent	2021	4.65E-05	5.82E-05	2.86E-05
1	Deaths	44636	Low-middle SDI	2	Female	22	All ages	361	Ascariasis	2	Percent	2021	6.19E-05	7.65E-05	3.18E-05
1	Deaths	44636	Low-middle SDI	3	Both	22	All ages	361	Ascariasis	2	Percent	2021	5.32E-05	6.54E-05	3.30E-05
1	Deaths	44636	Low-middle SDI	1	Male	22	All ages	361	Ascariasis	3	Rate	2021	0.042823418	0.05477166	0.026656486
1	Deaths	44636	Low-middle SDI	2	Female	22	All ages	361	Ascariasis	3	Rate	2021	0.044618692	0.055556205	0.023155982
1	Deaths	44636	Low-middle SDI	3	Both	22	All ages	361	Ascariasis	3	Rate	2021	0.043716223	0.05550357	0.026367119
1	Deaths	44636	Low-middle SDI	1	Male	27	Age-standardized	361	Ascariasis	3	Rate	2021	0.043744028	0.055568515	0.0283068
1	Deaths	44636	Low-middle SDI	2	Female	27	Age-standardized	361	Ascariasis	3	Rate	2021	0.047039257	0.058340121	0.024513443
1	Deaths	44636	Low-middle SDI	3	Both	27	Age-standardized	361	Ascariasis	3	Rate	2021	0.045361818	0.057405386	0.027000801
1	Deaths	44563	African Region	1	Male	22	All ages	360	Intestinal nematode infections	1	Number	1990	4220.765656	6234.176492	2388.353248
1	Deaths	44563	African Region	2	Female	22	All ages	360	Intestinal nematode infections	1	Number	1990	4710.932342	6615.178197	2398.372609
1	Deaths	44563	African Region	3	Both	22	All ages	360	Intestinal nematode infections	1	Number	1990	8931.697998	12785.5002	4932.650005
1	Deaths	44563	African Region	1	Male	22	All ages	360	Intestinal nematode infections	2	Percent	1990	0.001138607	0.001681656	0.000631198
1	Deaths	44563	African Region	2	Female	22	All ages	360	Intestinal nematode infections	2	Percent	1990	0.001494957	0.002124449	0.000758788
1	Deaths	44563	African Region	3	Both	22	All ages	360	Intestinal nematode infections	2	Percent	1990	0.001302306	0.001883632	0.000712932
1	Deaths	44563	African Region	1	Male	22	All ages	360	Intestinal nematode infections	3	Rate	1990	1.673203223	2.471363029	0.946795126
1	Deaths	44563	African Region	2	Female	22	All ages	360	Intestinal nematode infections	3	Rate	1990	1.832555175	2.57330782	0.932968214
1	Deaths	44563	African Region	3	Both	22	All ages	360	Intestinal nematode infections	3	Rate	1990	1.753632031	2.510279982	0.968466808
1	Deaths	44563	African Region	1	Male	27	Age-standardized	360	Intestinal nematode infections	3	Rate	1990	0.977018661	1.425118638	0.557123142
1	Deaths	44563	African Region	2	Female	27	Age-standardized	360	Intestinal nematode infections	3	Rate	1990	1.098183715	1.53561258	0.566994829
1	Deaths	44563	African Region	3	Both	27	Age-standardized	360	Intestinal nematode infections	3	Rate	1990	1.037058072	1.473307786	0.579350237
1	Deaths	44563	African Region	1	Male	22	All ages	361	Ascariasis	1	Number	1990	4220.765656	6234.176492	2388.353248
1	Deaths	44563	African Region	2	Female	22	All ages	361	Ascariasis	1	Number	1990	4710.932342	6615.178197	2398.372609
1	Deaths	44563	African Region	3	Both	22	All ages	361	Ascariasis	1	Number	1990	8931.697998	12785.5002	4932.650005
1	Deaths	44563	African Region	1	Male	22	All ages	361	Ascariasis	2	Percent	1990	0.001138607	0.001681656	0.000631198
1	Deaths	44563	African Region	2	Female	22	All ages	361	Ascariasis	2	Percent	1990	0.001494957	0.002124449	0.000758788
1	Deaths	44563	African Region	3	Both	22	All ages	361	Ascariasis	2	Percent	1990	0.001302306	0.001883632	0.000712932
1	Deaths	44563	African Region	1	Male	22	All ages	361	Ascariasis	3	Rate	1990	1.673203223	2.471363029	0.946795126
1	Deaths	44563	African Region	2	Female	22	All ages	361	Ascariasis	3	Rate	1990	1.832555175	2.57330782	0.932968214
1	Deaths	44563	African Region	3	Both	22	All ages	361	Ascariasis	3	Rate	1990	1.753632031	2.510279982	0.968466808
1	Deaths	44563	African Region	1	Male	27	Age-standardized	361	Ascariasis	3	Rate	1990	0.977018661	1.425118638	0.557123142
1	Deaths	44563	African Region	2	Female	27	Age-standardized	361	Ascariasis	3	Rate	1990	1.098183715	1.53561258	0.566994829
1	Deaths	44563	African Region	3	Both	27	Age-standardized	361	Ascariasis	3	Rate	1990	1.037058072	1.473307786	0.579350237
1	Deaths	44635	High SDI	1	Male	22	All ages	360	Intestinal nematode infections	1	Number	2021	0.94381547	1.319647286	0.419580394
1	Deaths	44635	High SDI	2	Female	22	All ages	360	Intestinal nematode infections	1	Number	2021	0.719742593	1.010304797	0.442418388
1	Deaths	44635	High SDI	3	Both	22	All ages	360	Intestinal nematode infections	1	Number	2021	1.663558063	2.173912146	0.885681698
1	Deaths	44635	High SDI	1	Male	22	All ages	360	Intestinal nematode infections	2	Percent	2021	1.71E-07	2.39E-07	7.61E-08
1	Deaths	44635	High SDI	2	Female	22	All ages	360	Intestinal nematode infections	2	Percent	2021	1.43E-07	2.00E-07	8.76E-08
1	Deaths	44635	High SDI	3	Both	22	All ages	360	Intestinal nematode infections	2	Percent	2021	1.58E-07	2.05E-07	8.38E-08
1	Deaths	44635	High SDI	1	Male	22	All ages	360	Intestinal nematode infections	3	Rate	2021	0.000172957	0.00024183	7.69E-05
1	Deaths	44635	High SDI	2	Female	22	All ages	360	Intestinal nematode infections	3	Rate	2021	0.000131255	0.000184243	8.07E-05
1	Deaths	44635	High SDI	3	Both	22	All ages	360	Intestinal nematode infections	3	Rate	2021	0.000152055	0.000198704	8.10E-05
1	Deaths	44635	High SDI	1	Male	27	Age-standardized	360	Intestinal nematode infections	3	Rate	2021	0.000168042	0.000246548	7.33E-05
1	Deaths	44635	High SDI	2	Female	27	Age-standardized	360	Intestinal nematode infections	3	Rate	2021	0.00012921	0.00020099	6.49E-05
1	Deaths	44635	High SDI	3	Both	27	Age-standardized	360	Intestinal nematode infections	3	Rate	2021	0.000148435	0.000206027	7.58E-05
1	Deaths	44635	High SDI	1	Male	22	All ages	361	Ascariasis	1	Number	2021	0.94381547	1.319647286	0.419580394
1	Deaths	44635	High SDI	2	Female	22	All ages	361	Ascariasis	1	Number	2021	0.719742593	1.010304797	0.442418388
1	Deaths	44635	High SDI	3	Both	22	All ages	361	Ascariasis	1	Number	2021	1.663558063	2.173912146	0.885681698
1	Deaths	44635	High SDI	1	Male	22	All ages	361	Ascariasis	2	Percent	2021	1.71E-07	2.39E-07	7.61E-08
1	Deaths	44635	High SDI	2	Female	22	All ages	361	Ascariasis	2	Percent	2021	1.43E-07	2.00E-07	8.76E-08
1	Deaths	44635	High SDI	3	Both	22	All ages	361	Ascariasis	2	Percent	2021	1.58E-07	2.05E-07	8.38E-08
1	Deaths	44635	High SDI	1	Male	22	All ages	361	Ascariasis	3	Rate	2021	0.000172957	0.00024183	7.69E-05
1	Deaths	44635	High SDI	2	Female	22	All ages	361	Ascariasis	3	Rate	2021	0.000131255	0.000184243	8.07E-05
1	Deaths	44635	High SDI	3	Both	22	All ages	361	Ascariasis	3	Rate	2021	0.000152055	0.000198704	8.10E-05
1	Deaths	44635	High SDI	1	Male	27	Age-standardized	361	Ascariasis	3	Rate	2021	0.000168042	0.000246548	7.33E-05
1	Deaths	44635	High SDI	2	Female	27	Age-standardized	361	Ascariasis	3	Rate	2021	0.00012921	0.00020099	6.49E-05
1	Deaths	44635	High SDI	3	Both	27	Age-standardized	361	Ascariasis	3	Rate	2021	0.000148435	0.000206027	7.58E-05
1	Deaths	124	Central Latin America	1	Male	22	All ages	360	Intestinal nematode infections	1	Number	2021	19.75385408	26.09560376	11.95030869
1	Deaths	124	Central Latin America	2	Female	22	All ages	360	Intestinal nematode infections	1	Number	2021	18.40736985	24.62476469	9.809197535
1	Deaths	124	Central Latin America	3	Both	22	All ages	360	Intestinal nematode infections	1	Number	2021	38.16122393	48.60983322	22.36890328
1	Deaths	124	Central Latin America	1	Male	22	All ages	360	Intestinal nematode infections	2	Percent	2021	1.65E-05	2.12E-05	1.02E-05
1	Deaths	124	Central Latin America	2	Female	22	All ages	360	Intestinal nematode infections	2	Percent	2021	2.08E-05	2.67E-05	1.12E-05
1	Deaths	124	Central Latin America	3	Both	22	All ages	360	Intestinal nematode infections	2	Percent	2021	1.83E-05	2.27E-05	1.10E-05
1	Deaths	124	Central Latin America	1	Male	22	All ages	360	Intestinal nematode infections	3	Rate	2021	0.016016282	0.021158127	0.009689224
1	Deaths	124	Central Latin America	2	Female	22	All ages	360	Intestinal nematode infections	3	Rate	2021	0.014196008	0.018990946	0.007564983
1	Deaths	124	Central Latin America	3	Both	22	All ages	360	Intestinal nematode infections	3	Rate	2021	0.015083375	0.019213229	0.008841398
1	Deaths	124	Central Latin America	1	Male	27	Age-standardized	360	Intestinal nematode infections	3	Rate	2021	0.017960848	0.023811049	0.010852598
1	Deaths	124	Central Latin America	2	Female	27	Age-standardized	360	Intestinal nematode infections	3	Rate	2021	0.016665895	0.022637799	0.009099648
1	Deaths	124	Central Latin America	3	Both	27	Age-standardized	360	Intestinal nematode infections	3	Rate	2021	0.017288697	0.022215762	0.010319063
1	Deaths	124	Central Latin America	1	Male	22	All ages	361	Ascariasis	1	Number	2021	19.75385408	26.09560376	11.95030869
1	Deaths	124	Central Latin America	2	Female	22	All ages	361	Ascariasis	1	Number	2021	18.40736985	24.62476469	9.809197535
1	Deaths	124	Central Latin America	3	Both	22	All ages	361	Ascariasis	1	Number	2021	38.16122393	48.60983322	22.36890328
1	Deaths	124	Central Latin America	1	Male	22	All ages	361	Ascariasis	2	Percent	2021	1.65E-05	2.12E-05	1.02E-05
1	Deaths	124	Central Latin America	2	Female	22	All ages	361	Ascariasis	2	Percent	2021	2.08E-05	2.67E-05	1.12E-05
1	Deaths	124	Central Latin America	3	Both	22	All ages	361	Ascariasis	2	Percent	2021	1.83E-05	2.27E-05	1.10E-05
1	Deaths	124	Central Latin America	1	Male	22	All ages	361	Ascariasis	3	Rate	2021	0.016016282	0.021158127	0.009689224
1	Deaths	124	Central Latin America	2	Female	22	All ages	361	Ascariasis	3	Rate	2021	0.014196008	0.018990946	0.007564983
1	Deaths	124	Central Latin America	3	Both	22	All ages	361	Ascariasis	3	Rate	2021	0.015083375	0.019213229	0.008841398
1	Deaths	124	Central Latin America	1	Male	27	Age-standardized	361	Ascariasis	3	Rate	2021	0.017960848	0.023811049	0.010852598
1	Deaths	124	Central Latin America	2	Female	27	Age-standardized	361	Ascariasis	3	Rate	2021	0.016665895	0.022637799	0.009099648
1	Deaths	124	Central Latin America	3	Both	27	Age-standardized	361	Ascariasis	3	Rate	2021	0.017288697	0.022215762	0.010319063
1	Deaths	159	South Asia	1	Male	22	All ages	360	Intestinal nematode infections	1	Number	2021	160.0956456	197.6762588	97.4004771
1	Deaths	159	South Asia	2	Female	22	All ages	360	Intestinal nematode infections	1	Number	2021	200.3309268	242.0078754	117.3534701
1	Deaths	159	South Asia	3	Both	22	All ages	360	Intestinal nematode infections	1	Number	2021	360.4265724	431.863356	176.1624081
1	Deaths	159	South Asia	1	Male	22	All ages	360	Intestinal nematode infections	2	Percent	2021	1.91E-05	2.32E-05	1.10E-05
1	Deaths	159	South Asia	2	Female	22	All ages	360	Intestinal nematode infections	2	Percent	2021	3.12E-05	3.74E-05	1.80E-05
1	Deaths	159	South Asia	3	Both	22	All ages	360	Intestinal nematode infections	2	Percent	2021	2.43E-05	2.87E-05	1.23E-05
1	Deaths	159	South Asia	1	Male	22	All ages	360	Intestinal nematode infections	3	Rate	2021	0.017013786	0.021007577	0.010351005
1	Deaths	159	South Asia	2	Female	22	All ages	360	Intestinal nematode infections	3	Rate	2021	0.022121461	0.026723621	0.012958709
1	Deaths	159	South Asia	3	Both	22	All ages	360	Intestinal nematode infections	3	Rate	2021	0.019518691	0.023387309	0.009539973
1	Deaths	159	South Asia	1	Male	27	Age-standardized	360	Intestinal nematode infections	3	Rate	2021	0.019601613	0.023999841	0.012196628
1	Deaths	159	South Asia	2	Female	27	Age-standardized	360	Intestinal nematode infections	3	Rate	2021	0.025808915	0.031296319	0.014551914
1	Deaths	159	South Asia	3	Both	27	Age-standardized	360	Intestinal nematode infections	3	Rate	2021	0.022596606	0.027171828	0.011297315
1	Deaths	159	South Asia	1	Male	22	All ages	361	Ascariasis	1	Number	2021	160.0956456	197.6762588	97.4004771
1	Deaths	159	South Asia	2	Female	22	All ages	361	Ascariasis	1	Number	2021	200.3309268	242.0078754	117.3534701
1	Deaths	159	South Asia	3	Both	22	All ages	361	Ascariasis	1	Number	2021	360.4265724	431.863356	176.1624081
1	Deaths	159	South Asia	1	Male	22	All ages	361	Ascariasis	2	Percent	2021	1.91E-05	2.32E-05	1.10E-05
1	Deaths	159	South Asia	2	Female	22	All ages	361	Ascariasis	2	Percent	2021	3.12E-05	3.74E-05	1.80E-05
1	Deaths	159	South Asia	3	Both	22	All ages	361	Ascariasis	2	Percent	2021	2.43E-05	2.87E-05	1.23E-05
1	Deaths	159	South Asia	1	Male	22	All ages	361	Ascariasis	3	Rate	2021	0.017013786	0.021007577	0.010351005
1	Deaths	159	South Asia	2	Female	22	All ages	361	Ascariasis	3	Rate	2021	0.022121461	0.026723621	0.012958709
1	Deaths	159	South Asia	3	Both	22	All ages	361	Ascariasis	3	Rate	2021	0.019518691	0.023387309	0.009539973
1	Deaths	159	South Asia	1	Male	27	Age-standardized	361	Ascariasis	3	Rate	2021	0.019601613	0.023999841	0.012196628
1	Deaths	159	South Asia	2	Female	27	Age-standardized	361	Ascariasis	3	Rate	2021	0.025808915	0.031296319	0.014551914
1	Deaths	159	South Asia	3	Both	27	Age-standardized	361	Ascariasis	3	Rate	2021	0.022596606	0.027171828	0.011297315
1	Deaths	44637	Low SDI	1	Male	22	All ages	361	Ascariasis	1	Number	2021	1143.02537	1617.562261	649.1549169
1	Deaths	44637	Low SDI	2	Female	22	All ages	361	Ascariasis	1	Number	2021	1159.920524	1612.807881	644.6970594
1	Deaths	44637	Low SDI	3	Both	22	All ages	361	Ascariasis	1	Number	2021	2302.945894	3182.121046	1344.109675
1	Deaths	44637	Low SDI	1	Male	22	All ages	361	Ascariasis	2	Percent	2021	0.000226456	0.000303915	0.000135569
1	Deaths	44637	Low SDI	2	Female	22	All ages	361	Ascariasis	2	Percent	2021	0.00029422	0.00039974	0.000167193
1	Deaths	44637	Low SDI	3	Both	22	All ages	361	Ascariasis	2	Percent	2021	0.000256163	0.00034663	0.000154603
1	Deaths	44637	Low SDI	1	Male	22	All ages	361	Ascariasis	3	Rate	2021	0.204437157	0.289311015	0.116105372
1	Deaths	44637	Low SDI	2	Female	22	All ages	361	Ascariasis	3	Rate	2021	0.207768978	0.288891728	0.115480368
1	Deaths	44637	Low SDI	3	Both	22	All ages	361	Ascariasis	3	Rate	2021	0.206101823	0.284783482	0.120290909
1	Deaths	44637	Low SDI	1	Male	27	Age-standardized	361	Ascariasis	3	Rate	2021	0.14658453	0.203480114	0.088057866
1	Deaths	44637	Low SDI	2	Female	27	Age-standardized	361	Ascariasis	3	Rate	2021	0.154277694	0.211312009	0.089850104
1	Deaths	44637	Low SDI	3	Both	27	Age-standardized	361	Ascariasis	3	Rate	2021	0.15038546	0.204380331	0.091433517
1	Deaths	192	Southern Sub-Saharan Africa	1	Male	22	All ages	360	Intestinal nematode infections	1	Number	2021	13.14463294	19.05079259	7.98677826
1	Deaths	192	Southern Sub-Saharan Africa	2	Female	22	All ages	360	Intestinal nematode infections	1	Number	2021	13.34398242	19.81416839	5.947031817
1	Deaths	192	Southern Sub-Saharan Africa	3	Both	22	All ages	360	Intestinal nematode infections	1	Number	2021	26.48861537	37.4253912	15.34248263
1	Deaths	192	Southern Sub-Saharan Africa	1	Male	22	All ages	360	Intestinal nematode infections	2	Percent	2021	2.34E-05	3.35E-05	1.47E-05
1	Deaths	192	Southern Sub-Saharan Africa	2	Female	22	All ages	360	Intestinal nematode infections	2	Percent	2021	2.80E-05	4.06E-05	1.25E-05
1	Deaths	192	Southern Sub-Saharan Africa	3	Both	22	All ages	360	Intestinal nematode infections	2	Percent	2021	2.55E-05	3.57E-05	1.52E-05
1	Deaths	192	Southern Sub-Saharan Africa	1	Male	22	All ages	360	Intestinal nematode infections	3	Rate	2021	0.033530278	0.048596136	0.02037325
1	Deaths	192	Southern Sub-Saharan Africa	2	Female	22	All ages	360	Intestinal nematode infections	3	Rate	2021	0.032465899	0.048207856	0.014469124
1	Deaths	192	Southern Sub-Saharan Africa	3	Both	22	All ages	360	Intestinal nematode infections	3	Rate	2021	0.032985502	0.04660475	0.019105547
1	Deaths	192	Southern Sub-Saharan Africa	1	Male	27	Age-standardized	360	Intestinal nematode infections	3	Rate	2021	0.033476908	0.048514597	0.019970579
1	Deaths	192	Southern Sub-Saharan Africa	2	Female	27	Age-standardized	360	Intestinal nematode infections	3	Rate	2021	0.033922473	0.050217975	0.015373932
1	Deaths	192	Southern Sub-Saharan Africa	3	Both	27	Age-standardized	360	Intestinal nematode infections	3	Rate	2021	0.033669132	0.047460532	0.019839074
1	Deaths	192	Southern Sub-Saharan Africa	1	Male	22	All ages	361	Ascariasis	1	Number	2021	13.14463294	19.05079259	7.98677826
1	Deaths	192	Southern Sub-Saharan Africa	2	Female	22	All ages	361	Ascariasis	1	Number	2021	13.34398242	19.81416839	5.947031817
1	Deaths	192	Southern Sub-Saharan Africa	3	Both	22	All ages	361	Ascariasis	1	Number	2021	26.48861537	37.4253912	15.34248263
1	Deaths	192	Southern Sub-Saharan Africa	1	Male	22	All ages	361	Ascariasis	2	Percent	2021	2.34E-05	3.35E-05	1.47E-05
1	Deaths	192	Southern Sub-Saharan Africa	2	Female	22	All ages	361	Ascariasis	2	Percent	2021	2.80E-05	4.06E-05	1.25E-05
1	Deaths	192	Southern Sub-Saharan Africa	3	Both	22	All ages	361	Ascariasis	2	Percent	2021	2.55E-05	3.57E-05	1.52E-05
1	Deaths	192	Southern Sub-Saharan Africa	1	Male	22	All ages	361	Ascariasis	3	Rate	2021	0.033530278	0.048596136	0.02037325
1	Deaths	192	Southern Sub-Saharan Africa	2	Female	22	All ages	361	Ascariasis	3	Rate	2021	0.032465899	0.048207856	0.014469124
1	Deaths	192	Southern Sub-Saharan Africa	3	Both	22	All ages	361	Ascariasis	3	Rate	2021	0.032985502	0.04660475	0.019105547
1	Deaths	192	Southern Sub-Saharan Africa	1	Male	27	Age-standardized	361	Ascariasis	3	Rate	2021	0.033476908	0.048514597	0.019970579
1	Deaths	192	Southern Sub-Saharan Africa	2	Female	27	Age-standardized	361	Ascariasis	3	Rate	2021	0.033922473	0.050217975	0.015373932
1	Deaths	192	Southern Sub-Saharan Africa	3	Both	27	Age-standardized	361	Ascariasis	3	Rate	2021	0.033669132	0.047460532	0.019839074
1	Deaths	244	South Asia - WB	1	Male	22	All ages	360	Intestinal nematode infections	1	Number	2021	164.9972307	203.3323385	100.676086
1	Deaths	244	South Asia - WB	2	Female	22	All ages	360	Intestinal nematode infections	1	Number	2021	206.1560918	249.1520831	121.5132763
1	Deaths	244	South Asia - WB	3	Both	22	All ages	360	Intestinal nematode infections	1	Number	2021	371.1533225	444.8381177	182.1629113
1	Deaths	244	South Asia - WB	1	Male	22	All ages	360	Intestinal nematode infections	2	Percent	2021	1.91E-05	2.32E-05	1.10E-05
1	Deaths	244	South Asia - WB	2	Female	22	All ages	360	Intestinal nematode infections	2	Percent	2021	3.12E-05	3.73E-05	1.81E-05
1	Deaths	244	South Asia - WB	3	Both	22	All ages	360	Intestinal nematode infections	2	Percent	2021	2.43E-05	2.88E-05	1.23E-05
1	Deaths	244	South Asia - WB	1	Male	22	All ages	360	Intestinal nematode infections	3	Rate	2021	0.017045202	0.021005449	0.010400443
1	Deaths	244	South Asia - WB	2	Female	22	All ages	360	Intestinal nematode infections	3	Rate	2021	0.022105929	0.02671635	0.013029758
1	Deaths	244	South Asia - WB	3	Both	22	All ages	360	Intestinal nematode infections	3	Rate	2021	0.019528415	0.023405377	0.009584591
1	Deaths	244	South Asia - WB	1	Male	27	Age-standardized	360	Intestinal nematode infections	3	Rate	2021	0.019489039	0.023784698	0.012057579
1	Deaths	244	South Asia - WB	2	Female	27	Age-standardized	360	Intestinal nematode infections	3	Rate	2021	0.025560376	0.030868526	0.01451731
1	Deaths	244	South Asia - WB	3	Both	27	Age-standardized	360	Intestinal nematode infections	3	Rate	2021	0.022419868	0.026905036	0.011215975
1	Deaths	244	South Asia - WB	1	Male	22	All ages	361	Ascariasis	1	Number	2021	164.9972307	203.3323385	100.676086
1	Deaths	244	South Asia - WB	2	Female	22	All ages	361	Ascariasis	1	Number	2021	206.1560918	249.1520831	121.5132763
1	Deaths	244	South Asia - WB	3	Both	22	All ages	361	Ascariasis	1	Number	2021	371.1533225	444.8381177	182.1629113
1	Deaths	244	South Asia - WB	1	Male	22	All ages	361	Ascariasis	2	Percent	2021	1.91E-05	2.32E-05	1.10E-05
1	Deaths	244	South Asia - WB	2	Female	22	All ages	361	Ascariasis	2	Percent	2021	3.12E-05	3.73E-05	1.81E-05
1	Deaths	244	South Asia - WB	3	Both	22	All ages	361	Ascariasis	2	Percent	2021	2.43E-05	2.88E-05	1.23E-05
1	Deaths	244	South Asia - WB	1	Male	22	All ages	361	Ascariasis	3	Rate	2021	0.017045202	0.021005449	0.010400443
1	Deaths	244	South Asia - WB	2	Female	22	All ages	361	Ascariasis	3	Rate	2021	0.022105929	0.02671635	0.013029758
1	Deaths	244	South Asia - WB	3	Both	22	All ages	361	Ascariasis	3	Rate	2021	0.019528415	0.023405377	0.009584591
1	Deaths	244	South Asia - WB	1	Male	27	Age-standardized	361	Ascariasis	3	Rate	2021	0.019489039	0.023784698	0.012057579
1	Deaths	244	South Asia - WB	2	Female	27	Age-standardized	361	Ascariasis	3	Rate	2021	0.025560376	0.030868526	0.01451731
1	Deaths	244	South Asia - WB	3	Both	27	Age-standardized	361	Ascariasis	3	Rate	2021	0.022419868	0.026905036	0.011215975
1	Deaths	44637	Low SDI	1	Male	22	All ages	360	Intestinal nematode infections	1	Number	2021	1143.02537	1617.562261	649.1549169
1	Deaths	44637	Low SDI	2	Female	22	All ages	360	Intestinal nematode infections	1	Number	2021	1159.920524	1612.807881	644.6970594
1	Deaths	44637	Low SDI	3	Both	22	All ages	360	Intestinal nematode infections	1	Number	2021	2302.945894	3182.121046	1344.109675
1	Deaths	44637	Low SDI	1	Male	22	All ages	360	Intestinal nematode infections	2	Percent	2021	0.000226456	0.000303915	0.000135569
1	Deaths	44637	Low SDI	2	Female	22	All ages	360	Intestinal nematode infections	2	Percent	2021	0.00029422	0.00039974	0.000167193
1	Deaths	44637	Low SDI	3	Both	22	All ages	360	Intestinal nematode infections	2	Percent	2021	0.000256163	0.00034663	0.000154603
1	Deaths	44637	Low SDI	1	Male	22	All ages	360	Intestinal nematode infections	3	Rate	2021	0.204437157	0.289311015	0.116105372
1	Deaths	44637	Low SDI	2	Female	22	All ages	360	Intestinal nematode infections	3	Rate	2021	0.207768978	0.288891728	0.115480368
1	Deaths	44637	Low SDI	3	Both	22	All ages	360	Intestinal nematode infections	3	Rate	2021	0.206101823	0.284783482	0.120290909
1	Deaths	44637	Low SDI	1	Male	27	Age-standardized	360	Intestinal nematode infections	3	Rate	2021	0.14658453	0.203480114	0.088057866
1	Deaths	44637	Low SDI	2	Female	27	Age-standardized	360	Intestinal nematode infections	3	Rate	2021	0.154277694	0.211312009	0.089850104
1	Deaths	44637	Low SDI	3	Both	27	Age-standardized	360	Intestinal nematode infections	3	Rate	2021	0.15038546	0.204380331	0.091433517
1	Deaths	44634	High-middle SDI	1	Male	22	All ages	361	Ascariasis	1	Number	1990	131.7470812	160.5242463	86.43163833
1	Deaths	44634	High-middle SDI	2	Female	22	All ages	361	Ascariasis	1	Number	1990	117.2393748	142.9327051	86.97730459
1	Deaths	44634	High-middle SDI	3	Both	22	All ages	361	Ascariasis	1	Number	1990	248.986456	302.2530306	173.0459762
1	Deaths	44634	High-middle SDI	1	Male	22	All ages	361	Ascariasis	2	Percent	1990	2.86E-05	3.50E-05	1.90E-05
1	Deaths	44634	High-middle SDI	2	Female	22	All ages	361	Ascariasis	2	Percent	1990	2.91E-05	3.54E-05	2.14E-05
1	Deaths	44634	High-middle SDI	3	Both	22	All ages	361	Ascariasis	2	Percent	1990	2.88E-05	3.50E-05	2.03E-05
1	Deaths	44634	High-middle SDI	1	Male	22	All ages	361	Ascariasis	3	Rate	1990	0.024893014	0.030330329	0.016330866
1	Deaths	44634	High-middle SDI	2	Female	22	All ages	361	Ascariasis	3	Rate	1990	0.021943477	0.02675245	0.016279381
1	Deaths	44634	High-middle SDI	3	Both	22	All ages	361	Ascariasis	3	Rate	1990	0.023411276	0.028419735	0.016270874
1	Deaths	44634	High-middle SDI	1	Male	27	Age-standardized	361	Ascariasis	3	Rate	1990	0.027501677	0.03349378	0.018106311
1	Deaths	44634	High-middle SDI	2	Female	27	Age-standardized	361	Ascariasis	3	Rate	1990	0.025659812	0.031453215	0.018896486
1	Deaths	44634	High-middle SDI	3	Both	27	Age-standardized	361	Ascariasis	3	Rate	1990	0.026542753	0.032262479	0.018418063
1	Deaths	44638	North America	1	Male	22	All ages	360	Intestinal nematode infections	1	Number	2021	0.000255158	0.000470438	6.16E-05
1	Deaths	44638	North America	2	Female	22	All ages	360	Intestinal nematode infections	1	Number	2021	0.000250124	0.000463208	6.36E-05
1	Deaths	44638	North America	3	Both	22	All ages	360	Intestinal nematode infections	1	Number	2021	0.000505281	0.000801626	0.00020623
1	Deaths	44638	North America	1	Male	22	All ages	360	Intestinal nematode infections	2	Percent	2021	1.29E-10	2.36E-10	3.09E-11
1	Deaths	44638	North America	2	Female	22	All ages	360	Intestinal nematode infections	2	Percent	2021	1.39E-10	2.57E-10	3.55E-11
1	Deaths	44638	North America	3	Both	22	All ages	360	Intestinal nematode infections	2	Percent	2021	1.34E-10	2.12E-10	5.43E-11
1	Deaths	44638	North America	1	Male	22	All ages	360	Intestinal nematode infections	3	Rate	2021	1.40E-07	2.59E-07	3.38E-08
1	Deaths	44638	North America	2	Female	22	All ages	360	Intestinal nematode infections	3	Rate	2021	1.33E-07	2.46E-07	3.38E-08
1	Deaths	44638	North America	3	Both	22	All ages	360	Intestinal nematode infections	3	Rate	2021	1.36E-07	2.17E-07	5.57E-08
1	Deaths	44638	North America	1	Male	27	Age-standardized	360	Intestinal nematode infections	3	Rate	2021	1.16E-07	2.21E-07	3.46E-08
1	Deaths	44638	North America	2	Female	27	Age-standardized	360	Intestinal nematode infections	3	Rate	2021	1.13E-07	2.54E-07	2.39E-08
1	Deaths	44638	North America	3	Both	27	Age-standardized	360	Intestinal nematode infections	3	Rate	2021	1.14E-07	1.96E-07	4.09E-08
1	Deaths	44638	North America	1	Male	22	All ages	361	Ascariasis	1	Number	2021	0.000255158	0.000470438	6.16E-05
1	Deaths	44638	North America	2	Female	22	All ages	361	Ascariasis	1	Number	2021	0.000250124	0.000463208	6.36E-05
1	Deaths	44638	North America	3	Both	22	All ages	361	Ascariasis	1	Number	2021	0.000505281	0.000801626	0.00020623
1	Deaths	44638	North America	1	Male	22	All ages	361	Ascariasis	2	Percent	2021	1.29E-10	2.36E-10	3.09E-11
1	Deaths	44638	North America	2	Female	22	All ages	361	Ascariasis	2	Percent	2021	1.39E-10	2.57E-10	3.55E-11
1	Deaths	44638	North America	3	Both	22	All ages	361	Ascariasis	2	Percent	2021	1.34E-10	2.12E-10	5.43E-11
1	Deaths	44638	North America	1	Male	22	All ages	361	Ascariasis	3	Rate	2021	1.40E-07	2.59E-07	3.38E-08
1	Deaths	44638	North America	2	Female	22	All ages	361	Ascariasis	3	Rate	2021	1.33E-07	2.46E-07	3.38E-08
1	Deaths	44638	North America	3	Both	22	All ages	361	Ascariasis	3	Rate	2021	1.36E-07	2.17E-07	5.57E-08
1	Deaths	44638	North America	1	Male	27	Age-standardized	361	Ascariasis	3	Rate	2021	1.16E-07	2.21E-07	3.46E-08
1	Deaths	44638	North America	2	Female	27	Age-standardized	361	Ascariasis	3	Rate	2021	1.13E-07	2.54E-07	2.39E-08
1	Deaths	44638	North America	3	Both	27	Age-standardized	361	Ascariasis	3	Rate	2021	1.14E-07	1.96E-07	4.09E-08
1	Deaths	44536	Commonwealth Middle Income	1	Male	22	All ages	360	Intestinal nematode infections	1	Number	1990	2146.637497	3126.766428	1115.77845
1	Deaths	44536	Commonwealth Middle Income	2	Female	22	All ages	360	Intestinal nematode infections	1	Number	1990	2849.180735	3848.116271	1675.381704
1	Deaths	44536	Commonwealth Middle Income	3	Both	22	All ages	360	Intestinal nematode infections	1	Number	1990	4995.818232	7019.830737	2988.89505
1	Deaths	44536	Commonwealth Middle Income	1	Male	22	All ages	360	Intestinal nematode infections	2	Percent	1990	0.000356826	0.000522543	0.000186318
1	Deaths	44536	Commonwealth Middle Income	2	Female	22	All ages	360	Intestinal nematode infections	2	Percent	1990	0.000554007	0.000755129	0.000320887
1	Deaths	44536	Commonwealth Middle Income	3	Both	22	All ages	360	Intestinal nematode infections	2	Percent	1990	0.00044769	0.000621043	0.000267496
1	Deaths	44536	Commonwealth Middle Income	1	Male	22	All ages	360	Intestinal nematode infections	3	Rate	1990	0.353628165	0.515090543	0.183808718
1	Deaths	44536	Commonwealth Middle Income	2	Female	22	All ages	360	Intestinal nematode infections	3	Rate	1990	0.501448321	0.677258351	0.294862777
1	Deaths	44536	Commonwealth Middle Income	3	Both	22	All ages	360	Intestinal nematode infections	3	Rate	1990	0.425095454	0.597319197	0.254325846
1	Deaths	44536	Commonwealth Middle Income	1	Male	27	Age-standardized	360	Intestinal nematode infections	3	Rate	1990	0.264056907	0.379600266	0.136910412
1	Deaths	44536	Commonwealth Middle Income	2	Female	27	Age-standardized	360	Intestinal nematode infections	3	Rate	1990	0.36817263	0.495440857	0.219986241
1	Deaths	44536	Commonwealth Middle Income	3	Both	27	Age-standardized	360	Intestinal nematode infections	3	Rate	1990	0.31461422	0.440209834	0.190074806
1	Deaths	44536	Commonwealth Middle Income	1	Male	22	All ages	361	Ascariasis	1	Number	1990	2146.637497	3126.766428	1115.77845
1	Deaths	44536	Commonwealth Middle Income	2	Female	22	All ages	361	Ascariasis	1	Number	1990	2849.180735	3848.116271	1675.381704
1	Deaths	44536	Commonwealth Middle Income	3	Both	22	All ages	361	Ascariasis	1	Number	1990	4995.818232	7019.830737	2988.89505
1	Deaths	44536	Commonwealth Middle Income	1	Male	22	All ages	361	Ascariasis	2	Percent	1990	0.000356826	0.000522543	0.000186318
1	Deaths	44536	Commonwealth Middle Income	2	Female	22	All ages	361	Ascariasis	2	Percent	1990	0.000554007	0.000755129	0.000320887
1	Deaths	44536	Commonwealth Middle Income	3	Both	22	All ages	361	Ascariasis	2	Percent	1990	0.00044769	0.000621043	0.000267496
1	Deaths	44536	Commonwealth Middle Income	1	Male	22	All ages	361	Ascariasis	3	Rate	1990	0.353628165	0.515090543	0.183808718
1	Deaths	44536	Commonwealth Middle Income	2	Female	22	All ages	361	Ascariasis	3	Rate	1990	0.501448321	0.677258351	0.294862777
1	Deaths	44536	Commonwealth Middle Income	3	Both	22	All ages	361	Ascariasis	3	Rate	1990	0.425095454	0.597319197	0.254325846
1	Deaths	44536	Commonwealth Middle Income	1	Male	27	Age-standardized	361	Ascariasis	3	Rate	1990	0.264056907	0.379600266	0.136910412
1	Deaths	44536	Commonwealth Middle Income	2	Female	27	Age-standardized	361	Ascariasis	3	Rate	1990	0.36817263	0.495440857	0.219986241
1	Deaths	44536	Commonwealth Middle Income	3	Both	27	Age-standardized	361	Ascariasis	3	Rate	1990	0.31461422	0.440209834	0.190074806
1	Deaths	44564	Region of the Americas	1	Male	22	All ages	360	Intestinal nematode infections	1	Number	1990	230.0060002	271.0432829	154.3801827
1	Deaths	44564	Region of the Americas	2	Female	22	All ages	360	Intestinal nematode infections	1	Number	1990	256.2801017	298.9162211	164.7176192
1	Deaths	44564	Region of the Americas	3	Both	22	All ages	360	Intestinal nematode infections	1	Number	1990	486.2861019	566.8952054	334.6069587
1	Deaths	44564	Region of the Americas	1	Male	22	All ages	360	Intestinal nematode infections	2	Percent	1990	8.51E-05	1.00E-04	5.70E-05
1	Deaths	44564	Region of the Americas	2	Female	22	All ages	360	Intestinal nematode infections	2	Percent	1990	0.000114251	0.00013355	7.33E-05
1	Deaths	44564	Region of the Americas	3	Both	22	All ages	360	Intestinal nematode infections	2	Percent	1990	9.83E-05	0.000114551	6.75E-05
1	Deaths	44564	Region of the Americas	1	Male	22	All ages	360	Intestinal nematode infections	3	Rate	1990	0.065291452	0.076940643	0.043823667
1	Deaths	44564	Region of the Americas	2	Female	22	All ages	360	Intestinal nematode infections	3	Rate	1990	0.070429791	0.082146865	0.045266985
1	Deaths	44564	Region of the Americas	3	Both	22	All ages	360	Intestinal nematode infections	3	Rate	1990	0.067902252	0.079158053	0.046722631
1	Deaths	44564	Region of the Americas	1	Male	27	Age-standardized	360	Intestinal nematode infections	3	Rate	1990	0.060848002	0.071599991	0.040873436
1	Deaths	44564	Region of the Americas	2	Female	27	Age-standardized	360	Intestinal nematode infections	3	Rate	1990	0.06913699	0.080613423	0.044403338
1	Deaths	44564	Region of the Americas	3	Both	27	Age-standardized	360	Intestinal nematode infections	3	Rate	1990	0.064835148	0.075525549	0.044559437
1	Deaths	44564	Region of the Americas	1	Male	22	All ages	361	Ascariasis	1	Number	1990	230.0060002	271.0432829	154.3801827
1	Deaths	44564	Region of the Americas	2	Female	22	All ages	361	Ascariasis	1	Number	1990	256.2801017	298.9162211	164.7176192
1	Deaths	44564	Region of the Americas	3	Both	22	All ages	361	Ascariasis	1	Number	1990	486.2861019	566.8952054	334.6069587
1	Deaths	44564	Region of the Americas	1	Male	22	All ages	361	Ascariasis	2	Percent	1990	8.51E-05	1.00E-04	5.70E-05
1	Deaths	44564	Region of the Americas	2	Female	22	All ages	361	Ascariasis	2	Percent	1990	0.000114251	0.00013355	7.33E-05
1	Deaths	44564	Region of the Americas	3	Both	22	All ages	361	Ascariasis	2	Percent	1990	9.83E-05	0.000114551	6.75E-05
1	Deaths	44564	Region of the Americas	1	Male	22	All ages	361	Ascariasis	3	Rate	1990	0.065291452	0.076940643	0.043823667
1	Deaths	44564	Region of the Americas	2	Female	22	All ages	361	Ascariasis	3	Rate	1990	0.070429791	0.082146865	0.045266985
1	Deaths	44564	Region of the Americas	3	Both	22	All ages	361	Ascariasis	3	Rate	1990	0.067902252	0.079158053	0.046722631
1	Deaths	44564	Region of the Americas	1	Male	27	Age-standardized	361	Ascariasis	3	Rate	1990	0.060848002	0.071599991	0.040873436
1	Deaths	44564	Region of the Americas	2	Female	27	Age-standardized	361	Ascariasis	3	Rate	1990	0.06913699	0.080613423	0.044403338
1	Deaths	44564	Region of the Americas	3	Both	27	Age-standardized	361	Ascariasis	3	Rate	1990	0.064835148	0.075525549	0.044559437
1	Deaths	248	Eastern Africa	1	Male	22	All ages	360	Intestinal nematode infections	1	Number	2021	287.558624	397.782903	156.8020147
1	Deaths	248	Eastern Africa	2	Female	22	All ages	360	Intestinal nematode infections	1	Number	2021	285.7951535	387.0785958	181.3527696
1	Deaths	248	Eastern Africa	3	Both	22	All ages	360	Intestinal nematode infections	1	Number	2021	573.3537775	773.0158334	368.4266807
1	Deaths	248	Eastern Africa	1	Male	22	All ages	360	Intestinal nematode infections	2	Percent	2021	0.000177628	0.00023405	9.53E-05
1	Deaths	248	Eastern Africa	2	Female	22	All ages	360	Intestinal nematode infections	2	Percent	2021	0.000233085	0.000304032	0.000149315
1	Deaths	248	Eastern Africa	3	Both	22	All ages	360	Intestinal nematode infections	2	Percent	2021	0.000201502	0.00026201	0.000128382
1	Deaths	248	Eastern Africa	1	Male	22	All ages	360	Intestinal nematode infections	3	Rate	2021	0.148891337	0.20596297	0.081188529
1	Deaths	248	Eastern Africa	2	Female	22	All ages	360	Intestinal nematode infections	3	Rate	2021	0.147215407	0.199387331	0.093416286
1	Deaths	248	Eastern Africa	3	Both	22	All ages	360	Intestinal nematode infections	3	Rate	2021	0.148051206	0.199607871	0.095135005
1	Deaths	248	Eastern Africa	1	Male	27	Age-standardized	360	Intestinal nematode infections	3	Rate	2021	0.111337588	0.149794231	0.064298862
1	Deaths	248	Eastern Africa	2	Female	27	Age-standardized	360	Intestinal nematode infections	3	Rate	2021	0.114476088	0.15160811	0.077418572
1	Deaths	248	Eastern Africa	3	Both	27	Age-standardized	360	Intestinal nematode infections	3	Rate	2021	0.112903144	0.149641452	0.074793499
1	Deaths	248	Eastern Africa	1	Male	22	All ages	361	Ascariasis	1	Number	2021	287.558624	397.782903	156.8020147
1	Deaths	248	Eastern Africa	2	Female	22	All ages	361	Ascariasis	1	Number	2021	285.7951535	387.0785958	181.3527696
1	Deaths	248	Eastern Africa	3	Both	22	All ages	361	Ascariasis	1	Number	2021	573.3537775	773.0158334	368.4266807
1	Deaths	248	Eastern Africa	1	Male	22	All ages	361	Ascariasis	2	Percent	2021	0.000177628	0.00023405	9.53E-05
1	Deaths	248	Eastern Africa	2	Female	22	All ages	361	Ascariasis	2	Percent	2021	0.000233085	0.000304032	0.000149315
1	Deaths	248	Eastern Africa	3	Both	22	All ages	361	Ascariasis	2	Percent	2021	0.000201502	0.00026201	0.000128382
1	Deaths	248	Eastern Africa	1	Male	22	All ages	361	Ascariasis	3	Rate	2021	0.148891337	0.20596297	0.081188529
1	Deaths	248	Eastern Africa	2	Female	22	All ages	361	Ascariasis	3	Rate	2021	0.147215407	0.199387331	0.093416286
1	Deaths	248	Eastern Africa	3	Both	22	All ages	361	Ascariasis	3	Rate	2021	0.148051206	0.199607871	0.095135005
1	Deaths	96	Southern Latin America	1	Male	22	All ages	360	Intestinal nematode infections	1	Number	2021	0.342428743	0.582530252	0.14579077
1	Deaths	96	Southern Latin America	2	Female	22	All ages	360	Intestinal nematode infections	1	Number	2021	0.34450053	0.590384048	0.113578027
1	Deaths	96	Southern Latin America	3	Both	22	All ages	360	Intestinal nematode infections	1	Number	2021	0.686929274	1.040129514	0.327890066
1	Deaths	96	Southern Latin America	1	Male	22	All ages	360	Intestinal nematode infections	2	Percent	2021	1.18E-06	2.01E-06	5.06E-07
1	Deaths	96	Southern Latin America	2	Female	22	All ages	360	Intestinal nematode infections	2	Percent	2021	1.31E-06	2.24E-06	4.32E-07
1	Deaths	96	Southern Latin America	3	Both	22	All ages	360	Intestinal nematode infections	2	Percent	2021	1.24E-06	1.87E-06	5.93E-07
1	Deaths	96	Southern Latin America	1	Male	22	All ages	360	Intestinal nematode infections	3	Rate	2021	0.00103559	0.001761717	0.000440908
1	Deaths	96	Southern Latin America	2	Female	22	All ages	360	Intestinal nematode infections	3	Rate	2021	0.000994851	0.001704915	0.000327991
1	Deaths	96	Southern Latin America	3	Both	22	All ages	360	Intestinal nematode infections	3	Rate	2021	0.00101475	0.001536507	0.000484368
1	Deaths	96	Southern Latin America	1	Male	27	Age-standardized	360	Intestinal nematode infections	3	Rate	2021	0.001151483	0.002089595	0.000423193
1	Deaths	96	Southern Latin America	2	Female	27	Age-standardized	360	Intestinal nematode infections	3	Rate	2021	0.001034634	0.001990376	0.000270448
1	Deaths	96	Southern Latin America	3	Both	27	Age-standardized	360	Intestinal nematode infections	3	Rate	2021	0.001090604	0.001744477	0.000494439
1	Deaths	243	Middle East & North Africa - WB	1	Male	22	All ages	360	Intestinal nematode infections	1	Number	2021	13.91138173	18.53917619	6.317998238
1	Deaths	243	Middle East & North Africa - WB	2	Female	22	All ages	360	Intestinal nematode infections	1	Number	2021	14.38781632	19.23578073	6.677260699
1	Deaths	243	Middle East & North Africa - WB	3	Both	22	All ages	360	Intestinal nematode infections	1	Number	2021	28.29919804	36.07880791	16.54640543
1	Deaths	243	Middle East & North Africa - WB	1	Male	22	All ages	360	Intestinal nematode infections	2	Percent	2021	7.93E-06	1.04E-05	3.57E-06
1	Deaths	243	Middle East & North Africa - WB	2	Female	22	All ages	360	Intestinal nematode infections	2	Percent	2021	1.21E-05	1.59E-05	6.01E-06
1	Deaths	243	Middle East & North Africa - WB	3	Both	22	All ages	360	Intestinal nematode infections	2	Percent	2021	9.62E-06	1.19E-05	5.83E-06
1	Deaths	243	Middle East & North Africa - WB	1	Male	22	All ages	360	Intestinal nematode infections	3	Rate	2021	0.005591403	0.007451453	0.002539394
1	Deaths	243	Middle East & North Africa - WB	2	Female	22	All ages	360	Intestinal nematode infections	3	Rate	2021	0.006347723	0.008486583	0.002945923
1	Deaths	243	Middle East & North Africa - WB	3	Both	22	All ages	360	Intestinal nematode infections	3	Rate	2021	0.005951955	0.007588181	0.00348008
1	Deaths	243	Middle East & North Africa - WB	1	Male	27	Age-standardized	360	Intestinal nematode infections	3	Rate	2021	0.006230355	0.00829078	0.002783595
1	Deaths	243	Middle East & North Africa - WB	2	Female	27	Age-standardized	360	Intestinal nematode infections	3	Rate	2021	0.006916936	0.009302124	0.003364327
1	Deaths	243	Middle East & North Africa - WB	3	Both	27	Age-standardized	360	Intestinal nematode infections	3	Rate	2021	0.006566604	0.008327917	0.003741826
1	Deaths	243	Middle East & North Africa - WB	1	Male	22	All ages	361	Ascariasis	1	Number	2021	13.91138173	18.53917619	6.317998238
1	Deaths	243	Middle East & North Africa - WB	2	Female	22	All ages	361	Ascariasis	1	Number	2021	14.38781632	19.23578073	6.677260699
1	Deaths	243	Middle East & North Africa - WB	3	Both	22	All ages	361	Ascariasis	1	Number	2021	28.29919804	36.07880791	16.54640543
1	Deaths	243	Middle East & North Africa - WB	1	Male	22	All ages	361	Ascariasis	2	Percent	2021	7.93E-06	1.04E-05	3.57E-06
1	Deaths	243	Middle East & North Africa - WB	2	Female	22	All ages	361	Ascariasis	2	Percent	2021	1.21E-05	1.59E-05	6.01E-06
1	Deaths	243	Middle East & North Africa - WB	3	Both	22	All ages	361	Ascariasis	2	Percent	2021	9.62E-06	1.19E-05	5.83E-06
1	Deaths	243	Middle East & North Africa - WB	1	Male	22	All ages	361	Ascariasis	3	Rate	2021	0.005591403	0.007451453	0.002539394
1	Deaths	243	Middle East & North Africa - WB	2	Female	22	All ages	361	Ascariasis	3	Rate	2021	0.006347723	0.008486583	0.002945923
1	Deaths	243	Middle East & North Africa - WB	3	Both	22	All ages	361	Ascariasis	3	Rate	2021	0.005951955	0.007588181	0.00348008
1	Deaths	243	Middle East & North Africa - WB	1	Male	27	Age-standardized	361	Ascariasis	3	Rate	2021	0.006230355	0.00829078	0.002783595
1	Deaths	243	Middle East & North Africa - WB	2	Female	27	Age-standardized	361	Ascariasis	3	Rate	2021	0.006916936	0.009302124	0.003364327
1	Deaths	243	Middle East & North Africa - WB	3	Both	27	Age-standardized	361	Ascariasis	3	Rate	2021	0.006566604	0.008327917	0.003741826
1	Deaths	248	Eastern Africa	1	Male	27	Age-standardized	361	Ascariasis	3	Rate	2021	0.111337588	0.149794231	0.064298862
1	Deaths	248	Eastern Africa	2	Female	27	Age-standardized	361	Ascariasis	3	Rate	2021	0.114476088	0.15160811	0.077418572
1	Deaths	248	Eastern Africa	3	Both	27	Age-standardized	361	Ascariasis	3	Rate	2021	0.112903144	0.149641452	0.074793499
1	Deaths	65	High-income Asia Pacific	1	Male	22	All ages	360	Intestinal nematode infections	1	Number	2021	0.076184107	0.145495547	0.017002947
1	Deaths	65	High-income Asia Pacific	2	Female	22	All ages	360	Intestinal nematode infections	1	Number	2021	0.068697079	0.125929979	0.01209195
1	Deaths	65	High-income Asia Pacific	3	Both	22	All ages	360	Intestinal nematode infections	1	Number	2021	0.144881186	0.235175142	0.057404844
1	Deaths	65	High-income Asia Pacific	1	Male	22	All ages	360	Intestinal nematode infections	2	Percent	2021	8.18E-08	1.56E-07	1.81E-08
1	Deaths	65	High-income Asia Pacific	2	Female	22	All ages	360	Intestinal nematode infections	2	Percent	2021	7.96E-08	1.46E-07	1.40E-08
1	Deaths	65	High-income Asia Pacific	3	Both	22	All ages	360	Intestinal nematode infections	2	Percent	2021	8.08E-08	1.31E-07	3.20E-08
1	Deaths	65	High-income Asia Pacific	1	Male	22	All ages	360	Intestinal nematode infections	3	Rate	2021	8.35E-05	0.000159447	1.86E-05
1	Deaths	65	High-income Asia Pacific	2	Female	22	All ages	360	Intestinal nematode infections	3	Rate	2021	7.29E-05	0.000133689	1.28E-05
1	Deaths	65	High-income Asia Pacific	3	Both	22	All ages	360	Intestinal nematode infections	3	Rate	2021	7.81E-05	0.000126816	3.10E-05
1	Deaths	65	High-income Asia Pacific	1	Male	27	Age-standardized	360	Intestinal nematode infections	3	Rate	2021	6.24E-05	0.000120674	1.43E-05
1	Deaths	65	High-income Asia Pacific	2	Female	27	Age-standardized	360	Intestinal nematode infections	3	Rate	2021	4.98E-05	9.34E-05	5.46E-06
1	Deaths	65	High-income Asia Pacific	3	Both	27	Age-standardized	360	Intestinal nematode infections	3	Rate	2021	5.59E-05	8.87E-05	2.08E-05
1	Deaths	65	High-income Asia Pacific	1	Male	22	All ages	361	Ascariasis	1	Number	2021	0.076184107	0.145495547	0.017002947
1	Deaths	65	High-income Asia Pacific	2	Female	22	All ages	361	Ascariasis	1	Number	2021	0.068697079	0.125929979	0.01209195
1	Deaths	65	High-income Asia Pacific	3	Both	22	All ages	361	Ascariasis	1	Number	2021	0.144881186	0.235175142	0.057404844
1	Deaths	65	High-income Asia Pacific	1	Male	22	All ages	361	Ascariasis	2	Percent	2021	8.18E-08	1.56E-07	1.81E-08
1	Deaths	65	High-income Asia Pacific	2	Female	22	All ages	361	Ascariasis	2	Percent	2021	7.96E-08	1.46E-07	1.40E-08
1	Deaths	65	High-income Asia Pacific	3	Both	22	All ages	361	Ascariasis	2	Percent	2021	8.08E-08	1.31E-07	3.20E-08
1	Deaths	65	High-income Asia Pacific	1	Male	22	All ages	361	Ascariasis	3	Rate	2021	8.35E-05	0.000159447	1.86E-05
1	Deaths	65	High-income Asia Pacific	2	Female	22	All ages	361	Ascariasis	3	Rate	2021	7.29E-05	0.000133689	1.28E-05
1	Deaths	65	High-income Asia Pacific	3	Both	22	All ages	361	Ascariasis	3	Rate	2021	7.81E-05	0.000126816	3.10E-05
1	Deaths	65	High-income Asia Pacific	1	Male	27	Age-standardized	361	Ascariasis	3	Rate	2021	6.24E-05	0.000120674	1.43E-05
1	Deaths	65	High-income Asia Pacific	2	Female	27	Age-standardized	361	Ascariasis	3	Rate	2021	4.98E-05	9.34E-05	5.46E-06
1	Deaths	65	High-income Asia Pacific	3	Both	27	Age-standardized	361	Ascariasis	3	Rate	2021	5.59E-05	8.87E-05	2.08E-05
1	Deaths	32	Central Asia	1	Male	22	All ages	360	Intestinal nematode infections	1	Number	2021	0.999907805	1.678705154	0.317586835
1	Deaths	32	Central Asia	2	Female	22	All ages	360	Intestinal nematode infections	1	Number	2021	0.856942933	1.415602956	0.312545824
1	Deaths	32	Central Asia	3	Both	22	All ages	360	Intestinal nematode infections	1	Number	2021	1.856850737	2.766413779	0.979904617
1	Deaths	32	Central Asia	1	Male	22	All ages	360	Intestinal nematode infections	2	Percent	2021	2.52E-06	4.15E-06	8.03E-07
1	Deaths	32	Central Asia	2	Female	22	All ages	360	Intestinal nematode infections	2	Percent	2021	2.61E-06	4.24E-06	9.45E-07
1	Deaths	32	Central Asia	3	Both	22	All ages	360	Intestinal nematode infections	2	Percent	2021	2.56E-06	3.75E-06	1.38E-06
1	Deaths	32	Central Asia	1	Male	22	All ages	360	Intestinal nematode infections	3	Rate	2021	0.002103769	0.003531933	0.000668191
1	Deaths	32	Central Asia	2	Female	22	All ages	360	Intestinal nematode infections	3	Rate	2021	0.001774964	0.002932102	0.000647368
1	Deaths	32	Central Asia	3	Both	22	All ages	360	Intestinal nematode infections	3	Rate	2021	0.001938079	0.002887431	0.001022771
1	Deaths	32	Central Asia	1	Male	27	Age-standardized	360	Intestinal nematode infections	3	Rate	2021	0.002122998	0.00346318	0.000770566
1	Deaths	32	Central Asia	2	Female	27	Age-standardized	360	Intestinal nematode infections	3	Rate	2021	0.001834213	0.002986446	0.000668717
1	Deaths	32	Central Asia	3	Both	27	Age-standardized	360	Intestinal nematode infections	3	Rate	2021	0.001975202	0.002874957	0.001081552
1	Deaths	32	Central Asia	1	Male	22	All ages	361	Ascariasis	1	Number	2021	0.999907805	1.678705154	0.317586835
1	Deaths	32	Central Asia	2	Female	22	All ages	361	Ascariasis	1	Number	2021	0.856942933	1.415602956	0.312545824
1	Deaths	32	Central Asia	3	Both	22	All ages	361	Ascariasis	1	Number	2021	1.856850737	2.766413779	0.979904617
1	Deaths	32	Central Asia	1	Male	22	All ages	361	Ascariasis	2	Percent	2021	2.52E-06	4.15E-06	8.03E-07
1	Deaths	32	Central Asia	2	Female	22	All ages	361	Ascariasis	2	Percent	2021	2.61E-06	4.24E-06	9.45E-07
1	Deaths	32	Central Asia	3	Both	22	All ages	361	Ascariasis	2	Percent	2021	2.56E-06	3.75E-06	1.38E-06
1	Deaths	32	Central Asia	1	Male	22	All ages	361	Ascariasis	3	Rate	2021	0.002103769	0.003531933	0.000668191
1	Deaths	32	Central Asia	2	Female	22	All ages	361	Ascariasis	3	Rate	2021	0.001774964	0.002932102	0.000647368
1	Deaths	32	Central Asia	3	Both	22	All ages	361	Ascariasis	3	Rate	2021	0.001938079	0.002887431	0.001022771
1	Deaths	32	Central Asia	1	Male	27	Age-standardized	361	Ascariasis	3	Rate	2021	0.002122998	0.00346318	0.000770566
1	Deaths	32	Central Asia	2	Female	27	Age-standardized	361	Ascariasis	3	Rate	2021	0.001834213	0.002986446	0.000668717
1	Deaths	32	Central Asia	3	Both	27	Age-standardized	361	Ascariasis	3	Rate	2021	0.001975202	0.002874957	0.001081552
1	Deaths	44637	Low SDI	1	Male	22	All ages	361	Ascariasis	1	Number	1990	3691.731078	5521.833435	2063.842204
1	Deaths	44637	Low SDI	2	Female	22	All ages	361	Ascariasis	1	Number	1990	4252.963368	5985.878555	2259.413878
1	Deaths	44637	Low SDI	3	Both	22	All ages	361	Ascariasis	1	Number	1990	7944.694446	11450.39775	4326.158659
1	Deaths	44637	Low SDI	1	Male	22	All ages	361	Ascariasis	2	Percent	1990	0.000964873	0.001433906	0.000551494
1	Deaths	44637	Low SDI	2	Female	22	All ages	361	Ascariasis	2	Percent	1990	0.001283699	0.001835974	0.000676182
1	Deaths	44637	Low SDI	3	Both	22	All ages	361	Ascariasis	2	Percent	1990	0.001112841	0.001606621	0.000612419
1	Deaths	44637	Low SDI	1	Male	22	All ages	361	Ascariasis	3	Rate	1990	1.463041743	2.188315628	0.817905539
1	Deaths	44637	Low SDI	2	Female	22	All ages	361	Ascariasis	3	Rate	1990	1.708236987	2.404276327	0.90751178
1	Deaths	44637	Low SDI	3	Both	22	All ages	361	Ascariasis	3	Rate	1990	1.584816523	2.284138133	0.862986962
1	Deaths	44637	Low SDI	1	Male	27	Age-standardized	361	Ascariasis	3	Rate	1990	0.85527147	1.263384155	0.490324559
1	Deaths	44637	Low SDI	2	Female	27	Age-standardized	361	Ascariasis	3	Rate	1990	1.013725332	1.42685785	0.542189814
1	Deaths	44637	Low SDI	3	Both	27	Age-standardized	361	Ascariasis	3	Rate	1990	0.933128794	1.334996705	0.512613959
1	Deaths	96	Southern Latin America	1	Male	22	All ages	361	Ascariasis	1	Number	2021	0.342428743	0.582530252	0.14579077
1	Deaths	96	Southern Latin America	2	Female	22	All ages	361	Ascariasis	1	Number	2021	0.34450053	0.590384048	0.113578027
1	Deaths	96	Southern Latin America	3	Both	22	All ages	361	Ascariasis	1	Number	2021	0.686929274	1.040129514	0.327890066
1	Deaths	96	Southern Latin America	1	Male	22	All ages	361	Ascariasis	2	Percent	2021	1.18E-06	2.01E-06	5.06E-07
1	Deaths	96	Southern Latin America	2	Female	22	All ages	361	Ascariasis	2	Percent	2021	1.31E-06	2.24E-06	4.32E-07
1	Deaths	96	Southern Latin America	3	Both	22	All ages	361	Ascariasis	2	Percent	2021	1.24E-06	1.87E-06	5.93E-07
1	Deaths	96	Southern Latin America	1	Male	22	All ages	361	Ascariasis	3	Rate	2021	0.00103559	0.001761717	0.000440908
1	Deaths	96	Southern Latin America	2	Female	22	All ages	361	Ascariasis	3	Rate	2021	0.000994851	0.001704915	0.000327991
1	Deaths	96	Southern Latin America	3	Both	22	All ages	361	Ascariasis	3	Rate	2021	0.00101475	0.001536507	0.000484368
1	Deaths	96	Southern Latin America	1	Male	27	Age-standardized	361	Ascariasis	3	Rate	2021	0.001151483	0.002089595	0.000423193
1	Deaths	96	Southern Latin America	2	Female	27	Age-standardized	361	Ascariasis	3	Rate	2021	0.001034634	0.001990376	0.000270448
1	Deaths	96	Southern Latin America	3	Both	27	Age-standardized	361	Ascariasis	3	Rate	2021	0.001090604	0.001744477	0.000494439
1	Deaths	44639	Middle SDI	1	Male	22	All ages	360	Intestinal nematode infections	1	Number	1990	1160.460109	1401.449054	709.0110358
1	Deaths	44639	Middle SDI	2	Female	22	All ages	360	Intestinal nematode infections	1	Number	1990	1229.018526	1533.642595	778.6325011
1	Deaths	44639	Middle SDI	3	Both	22	All ages	360	Intestinal nematode infections	1	Number	1990	2389.478635	2915.902823	1392.644652
1	Deaths	44639	Middle SDI	1	Male	22	All ages	360	Intestinal nematode infections	2	Percent	1990	0.000178411	0.000216904	0.000104324
1	Deaths	44639	Middle SDI	2	Female	22	All ages	360	Intestinal nematode infections	2	Percent	1990	0.000236417	0.000297969	0.00015253
1	Deaths	44639	Middle SDI	3	Both	22	All ages	360	Intestinal nematode infections	2	Percent	1990	0.0002041	0.000249556	0.000122585
1	Deaths	44639	Middle SDI	1	Male	22	All ages	360	Intestinal nematode infections	3	Rate	1990	0.132312015	0.159788817	0.08083921
1	Deaths	44639	Middle SDI	2	Female	22	All ages	360	Intestinal nematode infections	3	Rate	1990	0.145300919	0.18131515	0.092053957
1	Deaths	44639	Middle SDI	3	Both	22	All ages	360	Intestinal nematode infections	3	Rate	1990	0.138688785	0.169243204	0.080831103
1	Deaths	44639	Middle SDI	1	Male	27	Age-standardized	360	Intestinal nematode infections	3	Rate	1990	0.1198416	0.143928236	0.072816755
1	Deaths	44639	Middle SDI	2	Female	27	Age-standardized	360	Intestinal nematode infections	3	Rate	1990	0.133957402	0.16588256	0.083741676
1	Deaths	44639	Middle SDI	3	Both	27	Age-standardized	360	Intestinal nematode infections	3	Rate	1990	0.126679884	0.152947343	0.072370148
1	Deaths	44639	Middle SDI	1	Male	22	All ages	361	Ascariasis	1	Number	1990	1160.460109	1401.449054	709.0110358
1	Deaths	44639	Middle SDI	2	Female	22	All ages	361	Ascariasis	1	Number	1990	1229.018526	1533.642595	778.6325011
1	Deaths	44639	Middle SDI	3	Both	22	All ages	361	Ascariasis	1	Number	1990	2389.478635	2915.902823	1392.644652
1	Deaths	44639	Middle SDI	1	Male	22	All ages	361	Ascariasis	2	Percent	1990	0.000178411	0.000216904	0.000104324
1	Deaths	44639	Middle SDI	2	Female	22	All ages	361	Ascariasis	2	Percent	1990	0.000236417	0.000297969	0.00015253
1	Deaths	44639	Middle SDI	3	Both	22	All ages	361	Ascariasis	2	Percent	1990	0.0002041	0.000249556	0.000122585
1	Deaths	44639	Middle SDI	1	Male	22	All ages	361	Ascariasis	3	Rate	1990	0.132312015	0.159788817	0.08083921
1	Deaths	44639	Middle SDI	2	Female	22	All ages	361	Ascariasis	3	Rate	1990	0.145300919	0.18131515	0.092053957
1	Deaths	44639	Middle SDI	3	Both	22	All ages	361	Ascariasis	3	Rate	1990	0.138688785	0.169243204	0.080831103
1	Deaths	44639	Middle SDI	1	Male	27	Age-standardized	361	Ascariasis	3	Rate	1990	0.1198416	0.143928236	0.072816755
1	Deaths	44639	Middle SDI	2	Female	27	Age-standardized	361	Ascariasis	3	Rate	1990	0.133957402	0.16588256	0.083741676
1	Deaths	44639	Middle SDI	3	Both	27	Age-standardized	361	Ascariasis	3	Rate	1990	0.126679884	0.152947343	0.072370148
1	Deaths	242	Sub-Saharan Africa - WB	1	Male	22	All ages	360	Intestinal nematode infections	1	Number	2021	1350.634886	1913.33916	771.3254762
1	Deaths	242	Sub-Saharan Africa - WB	2	Female	22	All ages	360	Intestinal nematode infections	1	Number	2021	1336.579705	1879.074894	727.0679552
1	Deaths	242	Sub-Saharan Africa - WB	3	Both	22	All ages	360	Intestinal nematode infections	1	Number	2021	2687.214592	3781.803176	1498.791603
1	Deaths	242	Sub-Saharan Africa - WB	1	Male	22	All ages	360	Intestinal nematode infections	2	Percent	2021	0.000250751	0.000338216	0.000147315
1	Deaths	242	Sub-Saharan Africa - WB	2	Female	22	All ages	360	Intestinal nematode infections	2	Percent	2021	0.000309813	0.000426343	0.000169385
1	Deaths	242	Sub-Saharan Africa - WB	3	Both	22	All ages	360	Intestinal nematode infections	2	Percent	2021	0.000277009	0.000380087	0.000160976
1	Deaths	242	Sub-Saharan Africa - WB	1	Male	22	All ages	360	Intestinal nematode infections	3	Rate	2021	0.232976627	0.330039827	0.133049139
1	Deaths	242	Sub-Saharan Africa - WB	2	Female	22	All ages	360	Intestinal nematode infections	3	Rate	2021	0.22403684	0.31496962	0.121870777
1	Deaths	242	Sub-Saharan Africa - WB	3	Both	22	All ages	360	Intestinal nematode infections	3	Rate	2021	0.22844267	0.321494687	0.1274137
1	Deaths	242	Sub-Saharan Africa - WB	1	Male	27	Age-standardized	360	Intestinal nematode infections	3	Rate	2021	0.163173452	0.226057643	0.097597717
1	Deaths	242	Sub-Saharan Africa - WB	2	Female	27	Age-standardized	360	Intestinal nematode infections	3	Rate	2021	0.164719976	0.227427704	0.091616419
1	Deaths	242	Sub-Saharan Africa - WB	3	Both	27	Age-standardized	360	Intestinal nematode infections	3	Rate	2021	0.16393804	0.226562781	0.095681137
1	Deaths	174	Eastern Sub-Saharan Africa	1	Male	22	All ages	360	Intestinal nematode infections	1	Number	2021	344.5506471	482.3079629	206.7683418
1	Deaths	174	Eastern Sub-Saharan Africa	2	Female	22	All ages	360	Intestinal nematode infections	1	Number	2021	339.342206	464.2693263	199.0825258
1	Deaths	174	Eastern Sub-Saharan Africa	3	Both	22	All ages	360	Intestinal nematode infections	1	Number	2021	683.8928531	933.8257096	419.9037263
1	Deaths	174	Eastern Sub-Saharan Africa	1	Male	22	All ages	360	Intestinal nematode infections	2	Percent	2021	0.000182362	0.00024052	0.000103467
1	Deaths	174	Eastern Sub-Saharan Africa	2	Female	22	All ages	360	Intestinal nematode infections	2	Percent	2021	0.000233692	0.000304373	0.000133632
1	Deaths	174	Eastern Sub-Saharan Africa	3	Both	22	All ages	360	Intestinal nematode infections	2	Percent	2021	0.00020465	0.000264794	0.000125708
1	Deaths	174	Eastern Sub-Saharan Africa	1	Male	22	All ages	360	Intestinal nematode infections	3	Rate	2021	0.163072062	0.228271097	0.0978612
1	Deaths	174	Eastern Sub-Saharan Africa	2	Female	22	All ages	360	Intestinal nematode infections	3	Rate	2021	0.157972872	0.216129787	0.09267824
1	Deaths	174	Eastern Sub-Saharan Africa	3	Both	22	All ages	360	Intestinal nematode infections	3	Rate	2021	0.160501386	0.219157607	0.098546329
1	Deaths	174	Eastern Sub-Saharan Africa	1	Male	27	Age-standardized	360	Intestinal nematode infections	3	Rate	2021	0.119994808	0.16296414	0.073152624
1	Deaths	174	Eastern Sub-Saharan Africa	2	Female	27	Age-standardized	360	Intestinal nematode infections	3	Rate	2021	0.120404842	0.160337533	0.074365605
1	Deaths	174	Eastern Sub-Saharan Africa	3	Both	27	Age-standardized	360	Intestinal nematode infections	3	Rate	2021	0.120208747	0.159539227	0.073376174
1	Deaths	174	Eastern Sub-Saharan Africa	1	Male	22	All ages	361	Ascariasis	1	Number	2021	344.5506471	482.3079629	206.7683418
1	Deaths	174	Eastern Sub-Saharan Africa	2	Female	22	All ages	361	Ascariasis	1	Number	2021	339.342206	464.2693263	199.0825258
1	Deaths	174	Eastern Sub-Saharan Africa	3	Both	22	All ages	361	Ascariasis	1	Number	2021	683.8928531	933.8257096	419.9037263
1	Deaths	174	Eastern Sub-Saharan Africa	1	Male	22	All ages	361	Ascariasis	2	Percent	2021	0.000182362	0.00024052	0.000103467
1	Deaths	174	Eastern Sub-Saharan Africa	2	Female	22	All ages	361	Ascariasis	2	Percent	2021	0.000233692	0.000304373	0.000133632
1	Deaths	174	Eastern Sub-Saharan Africa	3	Both	22	All ages	361	Ascariasis	2	Percent	2021	0.00020465	0.000264794	0.000125708
1	Deaths	174	Eastern Sub-Saharan Africa	1	Male	22	All ages	361	Ascariasis	3	Rate	2021	0.163072062	0.228271097	0.0978612
1	Deaths	174	Eastern Sub-Saharan Africa	2	Female	22	All ages	361	Ascariasis	3	Rate	2021	0.157972872	0.216129787	0.09267824
1	Deaths	174	Eastern Sub-Saharan Africa	3	Both	22	All ages	361	Ascariasis	3	Rate	2021	0.160501386	0.219157607	0.098546329
1	Deaths	174	Eastern Sub-Saharan Africa	1	Male	27	Age-standardized	361	Ascariasis	3	Rate	2021	0.119994808	0.16296414	0.073152624
1	Deaths	174	Eastern Sub-Saharan Africa	2	Female	27	Age-standardized	361	Ascariasis	3	Rate	2021	0.120404842	0.160337533	0.074365605
1	Deaths	174	Eastern Sub-Saharan Africa	3	Both	27	Age-standardized	361	Ascariasis	3	Rate	2021	0.120208747	0.159539227	0.073376174
1	Deaths	44576	World Bank Upper Middle Income	1	Male	22	All ages	360	Intestinal nematode infections	1	Number	1990	605.7751909	718.8774934	355.4558909
1	Deaths	44576	World Bank Upper Middle Income	2	Female	22	All ages	360	Intestinal nematode infections	1	Number	1990	621.5945571	748.1246977	406.6362685
1	Deaths	44576	World Bank Upper Middle Income	3	Both	22	All ages	360	Intestinal nematode infections	1	Number	1990	1227.369748	1457.852528	743.5390209
1	Deaths	44576	World Bank Upper Middle Income	1	Male	22	All ages	360	Intestinal nematode infections	2	Percent	1990	7.67E-05	9.17E-05	4.38E-05
1	Deaths	44576	World Bank Upper Middle Income	2	Female	22	All ages	360	Intestinal nematode infections	2	Percent	1990	9.62E-05	0.000115224	6.59E-05
1	Deaths	44576	World Bank Upper Middle Income	3	Both	22	All ages	360	Intestinal nematode infections	2	Percent	1990	8.54E-05	0.000100661	5.17E-05
1	Deaths	44576	World Bank Upper Middle Income	1	Male	22	All ages	360	Intestinal nematode infections	3	Rate	1990	0.057992975	0.068820653	0.034029034
1	Deaths	44576	World Bank Upper Middle Income	2	Female	22	All ages	360	Intestinal nematode infections	3	Rate	1990	0.060746581	0.073111994	0.039739349
1	Deaths	44576	World Bank Upper Middle Income	3	Both	22	All ages	360	Intestinal nematode infections	3	Rate	1990	0.05935559	0.070501736	0.035957541
1	Deaths	44576	World Bank Upper Middle Income	1	Male	27	Age-standardized	360	Intestinal nematode infections	3	Rate	1990	0.057992615	0.068699484	0.034261667
1	Deaths	44576	World Bank Upper Middle Income	2	Female	27	Age-standardized	360	Intestinal nematode infections	3	Rate	1990	0.062723839	0.075017733	0.04071263
1	Deaths	44576	World Bank Upper Middle Income	3	Both	27	Age-standardized	360	Intestinal nematode infections	3	Rate	1990	0.060165888	0.071233913	0.036285933
1	Deaths	44576	World Bank Upper Middle Income	1	Male	22	All ages	361	Ascariasis	1	Number	1990	605.7751909	718.8774934	355.4558909
1	Deaths	44576	World Bank Upper Middle Income	2	Female	22	All ages	361	Ascariasis	1	Number	1990	621.5945571	748.1246977	406.6362685
1	Deaths	44576	World Bank Upper Middle Income	3	Both	22	All ages	361	Ascariasis	1	Number	1990	1227.369748	1457.852528	743.5390209
1	Deaths	44576	World Bank Upper Middle Income	1	Male	22	All ages	361	Ascariasis	2	Percent	1990	7.67E-05	9.17E-05	4.38E-05
1	Deaths	44576	World Bank Upper Middle Income	2	Female	22	All ages	361	Ascariasis	2	Percent	1990	9.62E-05	0.000115224	6.59E-05
1	Deaths	44576	World Bank Upper Middle Income	3	Both	22	All ages	361	Ascariasis	2	Percent	1990	8.54E-05	0.000100661	5.17E-05
1	Deaths	44576	World Bank Upper Middle Income	1	Male	22	All ages	361	Ascariasis	3	Rate	1990	0.057992975	0.068820653	0.034029034
1	Deaths	44576	World Bank Upper Middle Income	2	Female	22	All ages	361	Ascariasis	3	Rate	1990	0.060746581	0.073111994	0.039739349
1	Deaths	44576	World Bank Upper Middle Income	3	Both	22	All ages	361	Ascariasis	3	Rate	1990	0.05935559	0.070501736	0.035957541
1	Deaths	44576	World Bank Upper Middle Income	1	Male	27	Age-standardized	361	Ascariasis	3	Rate	1990	0.057992615	0.068699484	0.034261667
1	Deaths	44576	World Bank Upper Middle Income	2	Female	27	Age-standardized	361	Ascariasis	3	Rate	1990	0.062723839	0.075017733	0.04071263
1	Deaths	44576	World Bank Upper Middle Income	3	Both	27	Age-standardized	361	Ascariasis	3	Rate	1990	0.060165888	0.071233913	0.036285933
1	Deaths	242	Sub-Saharan Africa - WB	1	Male	22	All ages	361	Ascariasis	1	Number	2021	1350.634886	1913.33916	771.3254762
1	Deaths	242	Sub-Saharan Africa - WB	2	Female	22	All ages	361	Ascariasis	1	Number	2021	1336.579705	1879.074894	727.0679552
1	Deaths	242	Sub-Saharan Africa - WB	3	Both	22	All ages	361	Ascariasis	1	Number	2021	2687.214592	3781.803176	1498.791603
1	Deaths	242	Sub-Saharan Africa - WB	1	Male	22	All ages	361	Ascariasis	2	Percent	2021	0.000250751	0.000338216	0.000147315
1	Deaths	242	Sub-Saharan Africa - WB	2	Female	22	All ages	361	Ascariasis	2	Percent	2021	0.000309813	0.000426343	0.000169385
1	Deaths	242	Sub-Saharan Africa - WB	3	Both	22	All ages	361	Ascariasis	2	Percent	2021	0.000277009	0.000380087	0.000160976
1	Deaths	242	Sub-Saharan Africa - WB	1	Male	22	All ages	361	Ascariasis	3	Rate	2021	0.232976627	0.330039827	0.133049139
1	Deaths	242	Sub-Saharan Africa - WB	2	Female	22	All ages	361	Ascariasis	3	Rate	2021	0.22403684	0.31496962	0.121870777
1	Deaths	242	Sub-Saharan Africa - WB	3	Both	22	All ages	361	Ascariasis	3	Rate	2021	0.22844267	0.321494687	0.1274137
1	Deaths	242	Sub-Saharan Africa - WB	1	Male	27	Age-standardized	361	Ascariasis	3	Rate	2021	0.163173452	0.226057643	0.097597717
1	Deaths	242	Sub-Saharan Africa - WB	2	Female	27	Age-standardized	361	Ascariasis	3	Rate	2021	0.164719976	0.227427704	0.091616419
1	Deaths	242	Sub-Saharan Africa - WB	3	Both	27	Age-standardized	361	Ascariasis	3	Rate	2021	0.16393804	0.226562781	0.095681137
1	Deaths	44575	World Bank High Income	1	Male	22	All ages	360	Intestinal nematode infections	1	Number	1990	5.801795807	8.689731235	3.129903932
1	Deaths	44575	World Bank High Income	2	Female	22	All ages	360	Intestinal nematode infections	1	Number	1990	5.34790284	7.983370667	1.968212876
1	Deaths	44575	World Bank High Income	3	Both	22	All ages	360	Intestinal nematode infections	1	Number	1990	11.14969865	15.45937589	5.413056455
1	Deaths	44575	World Bank High Income	1	Male	22	All ages	360	Intestinal nematode infections	2	Percent	1990	1.26E-06	1.88E-06	6.77E-07
1	Deaths	44575	World Bank High Income	2	Female	22	All ages	360	Intestinal nematode infections	2	Percent	1990	1.25E-06	1.86E-06	4.61E-07
1	Deaths	44575	World Bank High Income	3	Both	22	All ages	360	Intestinal nematode infections	2	Percent	1990	1.25E-06	1.73E-06	6.10E-07
1	Deaths	44575	World Bank High Income	1	Male	22	All ages	360	Intestinal nematode infections	3	Rate	1990	0.001177066	0.001762969	0.000634994
1	Deaths	44575	World Bank High Income	2	Female	22	All ages	360	Intestinal nematode infections	3	Rate	1990	0.001048206	0.001564766	0.000385776
1	Deaths	44575	World Bank High Income	3	Both	22	All ages	360	Intestinal nematode infections	3	Rate	1990	0.001111525	0.001541162	0.000539633
1	Deaths	44575	World Bank High Income	1	Male	27	Age-standardized	360	Intestinal nematode infections	3	Rate	1990	0.001493517	0.002299394	0.000750513
1	Deaths	44575	World Bank High Income	2	Female	27	Age-standardized	360	Intestinal nematode infections	3	Rate	1990	0.001432673	0.002207199	0.000475534
1	Deaths	44575	World Bank High Income	3	Both	27	Age-standardized	360	Intestinal nematode infections	3	Rate	1990	0.001459806	0.002070198	0.000698755
1	Deaths	44575	World Bank High Income	1	Male	22	All ages	361	Ascariasis	1	Number	1990	5.801795807	8.689731235	3.129903932
1	Deaths	44575	World Bank High Income	2	Female	22	All ages	361	Ascariasis	1	Number	1990	5.34790284	7.983370667	1.968212876
1	Deaths	44575	World Bank High Income	3	Both	22	All ages	361	Ascariasis	1	Number	1990	11.14969865	15.45937589	5.413056455
1	Deaths	44575	World Bank High Income	1	Male	22	All ages	361	Ascariasis	2	Percent	1990	1.26E-06	1.88E-06	6.77E-07
1	Deaths	44575	World Bank High Income	2	Female	22	All ages	361	Ascariasis	2	Percent	1990	1.25E-06	1.86E-06	4.61E-07
1	Deaths	44575	World Bank High Income	3	Both	22	All ages	361	Ascariasis	2	Percent	1990	1.25E-06	1.73E-06	6.10E-07
1	Deaths	44575	World Bank High Income	1	Male	22	All ages	361	Ascariasis	3	Rate	1990	0.001177066	0.001762969	0.000634994
1	Deaths	44575	World Bank High Income	2	Female	22	All ages	361	Ascariasis	3	Rate	1990	0.001048206	0.001564766	0.000385776
1	Deaths	44575	World Bank High Income	3	Both	22	All ages	361	Ascariasis	3	Rate	1990	0.001111525	0.001541162	0.000539633
1	Deaths	44575	World Bank High Income	1	Male	27	Age-standardized	361	Ascariasis	3	Rate	1990	0.001493517	0.002299394	0.000750513
1	Deaths	44575	World Bank High Income	2	Female	27	Age-standardized	361	Ascariasis	3	Rate	1990	0.001432673	0.002207199	0.000475534
1	Deaths	44575	World Bank High Income	3	Both	27	Age-standardized	361	Ascariasis	3	Rate	1990	0.001459806	0.002070198	0.000698755
1	Deaths	44537	Commonwealth Low Income	1	Male	22	All ages	360	Intestinal nematode infections	1	Number	1990	1022.74086	1460.752457	596.524655
1	Deaths	44537	Commonwealth Low Income	2	Female	22	All ages	360	Intestinal nematode infections	1	Number	1990	1153.186516	1585.552846	622.9440228
1	Deaths	44537	Commonwealth Low Income	3	Both	22	All ages	360	Intestinal nematode infections	1	Number	1990	2175.927376	3000.902875	1225.682468
1	Deaths	44537	Commonwealth Low Income	1	Male	22	All ages	360	Intestinal nematode infections	2	Percent	1990	0.000742597	0.001062739	0.000444169
1	Deaths	44537	Commonwealth Low Income	2	Female	22	All ages	360	Intestinal nematode infections	2	Percent	1990	0.00099017	0.001370343	0.000546168
1	Deaths	44537	Commonwealth Low Income	3	Both	22	All ages	360	Intestinal nematode infections	2	Percent	1990	0.000856039	0.001181523	0.000488697
1	Deaths	44537	Commonwealth Low Income	1	Male	22	All ages	360	Intestinal nematode infections	3	Rate	1990	0.969918373	1.385307561	0.565715369
1	Deaths	44537	Commonwealth Low Income	2	Female	22	All ages	360	Intestinal nematode infections	3	Rate	1990	1.103977129	1.517893293	0.596361425
1	Deaths	44537	Commonwealth Low Income	3	Both	22	All ages	360	Intestinal nematode infections	3	Rate	1990	1.036632054	1.429658059	0.583926535
1	Deaths	44537	Commonwealth Low Income	1	Male	27	Age-standardized	360	Intestinal nematode infections	3	Rate	1990	0.565989876	0.793465703	0.337797077
1	Deaths	44537	Commonwealth Low Income	2	Female	27	Age-standardized	360	Intestinal nematode infections	3	Rate	1990	0.65759566	0.907562897	0.355849196
1	Deaths	44537	Commonwealth Low Income	3	Both	27	Age-standardized	360	Intestinal nematode infections	3	Rate	1990	0.610866747	0.834242308	0.348681838
1	Deaths	44537	Commonwealth Low Income	1	Male	22	All ages	361	Ascariasis	1	Number	1990	1022.74086	1460.752457	596.524655
1	Deaths	44537	Commonwealth Low Income	2	Female	22	All ages	361	Ascariasis	1	Number	1990	1153.186516	1585.552846	622.9440228
1	Deaths	44537	Commonwealth Low Income	3	Both	22	All ages	361	Ascariasis	1	Number	1990	2175.927376	3000.902875	1225.682468
1	Deaths	44537	Commonwealth Low Income	1	Male	22	All ages	361	Ascariasis	2	Percent	1990	0.000742597	0.001062739	0.000444169
1	Deaths	44537	Commonwealth Low Income	2	Female	22	All ages	361	Ascariasis	2	Percent	1990	0.00099017	0.001370343	0.000546168
1	Deaths	44537	Commonwealth Low Income	3	Both	22	All ages	361	Ascariasis	2	Percent	1990	0.000856039	0.001181523	0.000488697
1	Deaths	44537	Commonwealth Low Income	1	Male	22	All ages	361	Ascariasis	3	Rate	1990	0.969918373	1.385307561	0.565715369
1	Deaths	44537	Commonwealth Low Income	2	Female	22	All ages	361	Ascariasis	3	Rate	1990	1.103977129	1.517893293	0.596361425
1	Deaths	44537	Commonwealth Low Income	3	Both	22	All ages	361	Ascariasis	3	Rate	1990	1.036632054	1.429658059	0.583926535
1	Deaths	44537	Commonwealth Low Income	1	Male	27	Age-standardized	361	Ascariasis	3	Rate	1990	0.565989876	0.793465703	0.337797077
1	Deaths	44537	Commonwealth Low Income	2	Female	27	Age-standardized	361	Ascariasis	3	Rate	1990	0.65759566	0.907562897	0.355849196
1	Deaths	44537	Commonwealth Low Income	3	Both	27	Age-standardized	361	Ascariasis	3	Rate	1990	0.610866747	0.834242308	0.348681838
1	Deaths	254	Northern Africa	1	Male	22	All ages	360	Intestinal nematode infections	1	Number	2021	7.516918329	11.61613172	2.555628113
1	Deaths	254	Northern Africa	2	Female	22	All ages	360	Intestinal nematode infections	1	Number	2021	7.194139888	10.26687599	3.511029465
1	Deaths	254	Northern Africa	3	Both	22	All ages	360	Intestinal nematode infections	1	Number	2021	14.71105822	20.40224191	7.782204102
1	Deaths	254	Northern Africa	1	Male	22	All ages	360	Intestinal nematode infections	2	Percent	2021	8.92E-06	1.31E-05	3.16E-06
1	Deaths	254	Northern Africa	2	Female	22	All ages	360	Intestinal nematode infections	2	Percent	2021	1.19E-05	1.70E-05	5.69E-06
1	Deaths	254	Northern Africa	3	Both	22	All ages	360	Intestinal nematode infections	2	Percent	2021	1.02E-05	1.35E-05	5.63E-06
1	Deaths	254	Northern Africa	1	Male	22	All ages	360	Intestinal nematode infections	3	Rate	2021	0.006997009	0.010812699	0.002378868
1	Deaths	254	Northern Africa	2	Female	22	All ages	360	Intestinal nematode infections	3	Rate	2021	0.007006305	0.009998814	0.003419359
1	Deaths	254	Northern Africa	3	Both	22	All ages	360	Intestinal nematode infections	3	Rate	2021	0.007001552	0.009710203	0.003703847
1	Deaths	254	Northern Africa	1	Male	27	Age-standardized	360	Intestinal nematode infections	3	Rate	2021	0.00714395	0.01064314	0.002812347
1	Deaths	254	Northern Africa	2	Female	27	Age-standardized	360	Intestinal nematode infections	3	Rate	2021	0.007423563	0.010519359	0.004077158
1	Deaths	254	Northern Africa	3	Both	27	Age-standardized	360	Intestinal nematode infections	3	Rate	2021	0.007274734	0.009972948	0.004010014
1	Deaths	254	Northern Africa	1	Male	22	All ages	361	Ascariasis	1	Number	2021	7.516918329	11.61613172	2.555628113
1	Deaths	254	Northern Africa	2	Female	22	All ages	361	Ascariasis	1	Number	2021	7.194139888	10.26687599	3.511029465
1	Deaths	254	Northern Africa	3	Both	22	All ages	361	Ascariasis	1	Number	2021	14.71105822	20.40224191	7.782204102
1	Deaths	254	Northern Africa	1	Male	22	All ages	361	Ascariasis	2	Percent	2021	8.92E-06	1.31E-05	3.16E-06
1	Deaths	254	Northern Africa	2	Female	22	All ages	361	Ascariasis	2	Percent	2021	1.19E-05	1.70E-05	5.69E-06
1	Deaths	254	Northern Africa	3	Both	22	All ages	361	Ascariasis	2	Percent	2021	1.02E-05	1.35E-05	5.63E-06
1	Deaths	254	Northern Africa	1	Male	22	All ages	361	Ascariasis	3	Rate	2021	0.006997009	0.010812699	0.002378868
1	Deaths	254	Northern Africa	2	Female	22	All ages	361	Ascariasis	3	Rate	2021	0.007006305	0.009998814	0.003419359
1	Deaths	254	Northern Africa	3	Both	22	All ages	361	Ascariasis	3	Rate	2021	0.007001552	0.009710203	0.003703847
1	Deaths	254	Northern Africa	1	Male	27	Age-standardized	361	Ascariasis	3	Rate	2021	0.00714395	0.01064314	0.002812347
1	Deaths	254	Northern Africa	2	Female	27	Age-standardized	361	Ascariasis	3	Rate	2021	0.007423563	0.010519359	0.004077158
1	Deaths	254	Northern Africa	3	Both	27	Age-standardized	361	Ascariasis	3	Rate	2021	0.007274734	0.009972948	0.004010014
1	Deaths	44563	African Region	1	Male	22	All ages	360	Intestinal nematode infections	1	Number	2021	1306.868174	1857.092153	746.0785878
1	Deaths	44563	African Region	2	Female	22	All ages	360	Intestinal nematode infections	1	Number	2021	1300.080423	1828.689593	709.8143869
1	Deaths	44563	African Region	3	Both	22	All ages	360	Intestinal nematode infections	1	Number	2021	2606.948597	3675.822234	1451.959477
1	Deaths	44563	African Region	1	Male	22	All ages	360	Intestinal nematode infections	2	Percent	2021	0.000248345	0.000335384	0.000144448
1	Deaths	44563	African Region	2	Female	22	All ages	360	Intestinal nematode infections	2	Percent	2021	0.000307555	0.000424054	0.000168725
1	Deaths	44563	African Region	3	Both	22	All ages	360	Intestinal nematode infections	2	Percent	2021	0.000274711	0.000376707	0.000158112
1	Deaths	44563	African Region	1	Male	22	All ages	360	Intestinal nematode infections	3	Rate	2021	0.229653126	0.326342799	0.131106781
1	Deaths	44563	African Region	2	Female	22	All ages	360	Intestinal nematode infections	3	Rate	2021	0.221694192	0.311834448	0.121039994
1	Deaths	44563	African Region	3	Both	22	All ages	360	Intestinal nematode infections	3	Rate	2021	0.225613844	0.318117659	0.125657314
1	Deaths	44563	African Region	1	Male	27	Age-standardized	360	Intestinal nematode infections	3	Rate	2021	0.161686078	0.225204907	0.096250508
1	Deaths	44563	African Region	2	Female	27	Age-standardized	360	Intestinal nematode infections	3	Rate	2021	0.164006702	0.226650644	0.09161525
1	Deaths	44563	African Region	3	Both	27	Age-standardized	360	Intestinal nematode infections	3	Rate	2021	0.162841548	0.225933342	0.095093165
1	Deaths	44563	African Region	1	Male	22	All ages	361	Ascariasis	1	Number	2021	1306.868174	1857.092153	746.0785878
1	Deaths	44563	African Region	2	Female	22	All ages	361	Ascariasis	1	Number	2021	1300.080423	1828.689593	709.8143869
1	Deaths	44563	African Region	3	Both	22	All ages	361	Ascariasis	1	Number	2021	2606.948597	3675.822234	1451.959477
1	Deaths	44563	African Region	1	Male	22	All ages	361	Ascariasis	2	Percent	2021	0.000248345	0.000335384	0.000144448
1	Deaths	44563	African Region	2	Female	22	All ages	361	Ascariasis	2	Percent	2021	0.000307555	0.000424054	0.000168725
1	Deaths	44563	African Region	3	Both	22	All ages	361	Ascariasis	2	Percent	2021	0.000274711	0.000376707	0.000158112
1	Deaths	44563	African Region	1	Male	22	All ages	361	Ascariasis	3	Rate	2021	0.229653126	0.326342799	0.131106781
1	Deaths	44563	African Region	2	Female	22	All ages	361	Ascariasis	3	Rate	2021	0.221694192	0.311834448	0.121039994
1	Deaths	44563	African Region	3	Both	22	All ages	361	Ascariasis	3	Rate	2021	0.225613844	0.318117659	0.125657314
1	Deaths	44563	African Region	1	Male	27	Age-standardized	361	Ascariasis	3	Rate	2021	0.161686078	0.225204907	0.096250508
1	Deaths	44563	African Region	2	Female	27	Age-standardized	361	Ascariasis	3	Rate	2021	0.164006702	0.226650644	0.09161525
1	Deaths	44563	African Region	3	Both	27	Age-standardized	361	Ascariasis	3	Rate	2021	0.162841548	0.225933342	0.095093165
1	Deaths	21	Oceania	1	Male	22	All ages	360	Intestinal nematode infections	1	Number	2021	18.33998792	25.93833236	6.071343668
1	Deaths	21	Oceania	2	Female	22	All ages	360	Intestinal nematode infections	1	Number	2021	19.7097671	28.49142828	6.426585303
1	Deaths	21	Oceania	3	Both	22	All ages	360	Intestinal nematode infections	1	Number	2021	38.04975502	53.11052058	10.47772437
1	Deaths	21	Oceania	1	Male	22	All ages	360	Intestinal nematode infections	2	Percent	2021	0.000291462	0.000416033	9.94E-05
1	Deaths	21	Oceania	2	Female	22	All ages	360	Intestinal nematode infections	2	Percent	2021	0.00043491	0.000641485	0.000159839
1	Deaths	21	Oceania	3	Both	22	All ages	360	Intestinal nematode infections	2	Percent	2021	0.000351468	0.000499075	0.000102369
1	Deaths	21	Oceania	1	Male	22	All ages	360	Intestinal nematode infections	3	Rate	2021	0.25507451	0.360753096	0.084440896
1	Deaths	21	Oceania	2	Female	22	All ages	360	Intestinal nematode infections	3	Rate	2021	0.292537134	0.422876675	0.095384935
1	Deaths	21	Oceania	3	Both	22	All ages	360	Intestinal nematode infections	3	Rate	2021	0.273197218	0.381333506	0.075230055
1	Deaths	21	Oceania	1	Male	27	Age-standardized	360	Intestinal nematode infections	3	Rate	2021	0.202654961	0.284536358	0.086609126
1	Deaths	21	Oceania	2	Female	27	Age-standardized	360	Intestinal nematode infections	3	Rate	2021	0.233770252	0.330881656	0.075395544
1	Deaths	21	Oceania	3	Both	27	Age-standardized	360	Intestinal nematode infections	3	Rate	2021	0.217487344	0.296552886	0.064510674
1	Deaths	21	Oceania	1	Male	22	All ages	361	Ascariasis	1	Number	2021	18.33998792	25.93833236	6.071343668
1	Deaths	21	Oceania	2	Female	22	All ages	361	Ascariasis	1	Number	2021	19.7097671	28.49142828	6.426585303
1	Deaths	21	Oceania	3	Both	22	All ages	361	Ascariasis	1	Number	2021	38.04975502	53.11052058	10.47772437
1	Deaths	21	Oceania	1	Male	22	All ages	361	Ascariasis	2	Percent	2021	0.000291462	0.000416033	9.94E-05
1	Deaths	21	Oceania	2	Female	22	All ages	361	Ascariasis	2	Percent	2021	0.00043491	0.000641485	0.000159839
1	Deaths	21	Oceania	3	Both	22	All ages	361	Ascariasis	2	Percent	2021	0.000351468	0.000499075	0.000102369
1	Deaths	21	Oceania	1	Male	22	All ages	361	Ascariasis	3	Rate	2021	0.25507451	0.360753096	0.084440896
1	Deaths	21	Oceania	2	Female	22	All ages	361	Ascariasis	3	Rate	2021	0.292537134	0.422876675	0.095384935
1	Deaths	21	Oceania	3	Both	22	All ages	361	Ascariasis	3	Rate	2021	0.273197218	0.381333506	0.075230055
1	Deaths	21	Oceania	1	Male	27	Age-standardized	361	Ascariasis	3	Rate	2021	0.202654961	0.284536358	0.086609126
1	Deaths	21	Oceania	2	Female	27	Age-standardized	361	Ascariasis	3	Rate	2021	0.233770252	0.330881656	0.075395544
1	Deaths	21	Oceania	3	Both	27	Age-standardized	361	Ascariasis	3	Rate	2021	0.217487344	0.296552886	0.064510674
1	Deaths	44566	European Region	1	Male	22	All ages	360	Intestinal nematode infections	1	Number	2021	1.350012706	2.105890623	0.552264616
1	Deaths	44566	European Region	2	Female	22	All ages	360	Intestinal nematode infections	1	Number	2021	1.187158731	1.838936897	0.512683406
1	Deaths	44566	European Region	3	Both	22	All ages	360	Intestinal nematode infections	1	Number	2021	2.537171437	3.57961299	1.48749316
1	Deaths	44566	European Region	1	Male	22	All ages	360	Intestinal nematode infections	2	Percent	2021	2.41E-07	3.72E-07	9.85E-08
1	Deaths	44566	European Region	2	Female	22	All ages	360	Intestinal nematode infections	2	Percent	2021	2.16E-07	3.34E-07	9.35E-08
1	Deaths	44566	European Region	3	Both	22	All ages	360	Intestinal nematode infections	2	Percent	2021	2.28E-07	3.20E-07	1.35E-07
1	Deaths	44566	European Region	1	Male	22	All ages	360	Intestinal nematode infections	3	Rate	2021	0.000297286	0.000463738	0.000121614
1	Deaths	44566	European Region	2	Female	22	All ages	360	Intestinal nematode infections	3	Rate	2021	0.000247675	0.000383654	0.00010696
1	Deaths	44566	European Region	3	Both	22	All ages	360	Intestinal nematode infections	3	Rate	2021	0.00027181	0.000383489	0.000159357
1	Deaths	44566	European Region	1	Male	27	Age-standardized	360	Intestinal nematode infections	3	Rate	2021	0.000418378	0.000693644	0.000144883
1	Deaths	44566	European Region	2	Female	27	Age-standardized	360	Intestinal nematode infections	3	Rate	2021	0.000369169	0.000608601	0.000115255
1	Deaths	44566	European Region	3	Both	27	Age-standardized	360	Intestinal nematode infections	3	Rate	2021	0.000393905	0.000586891	0.000199415
1	Deaths	44566	European Region	1	Male	22	All ages	361	Ascariasis	1	Number	2021	1.350012706	2.105890623	0.552264616
1	Deaths	44566	European Region	2	Female	22	All ages	361	Ascariasis	1	Number	2021	1.187158731	1.838936897	0.512683406
1	Deaths	44566	European Region	3	Both	22	All ages	361	Ascariasis	1	Number	2021	2.537171437	3.57961299	1.48749316
1	Deaths	44566	European Region	1	Male	22	All ages	361	Ascariasis	2	Percent	2021	2.41E-07	3.72E-07	9.85E-08
1	Deaths	44566	European Region	2	Female	22	All ages	361	Ascariasis	2	Percent	2021	2.16E-07	3.34E-07	9.35E-08
1	Deaths	44566	European Region	3	Both	22	All ages	361	Ascariasis	2	Percent	2021	2.28E-07	3.20E-07	1.35E-07
1	Deaths	44566	European Region	1	Male	22	All ages	361	Ascariasis	3	Rate	2021	0.000297286	0.000463738	0.000121614
1	Deaths	44566	European Region	2	Female	22	All ages	361	Ascariasis	3	Rate	2021	0.000247675	0.000383654	0.00010696
1	Deaths	44566	European Region	3	Both	22	All ages	361	Ascariasis	3	Rate	2021	0.00027181	0.000383489	0.000159357
1	Deaths	44566	European Region	1	Male	27	Age-standardized	361	Ascariasis	3	Rate	2021	0.000418378	0.000693644	0.000144883
1	Deaths	44566	European Region	2	Female	27	Age-standardized	361	Ascariasis	3	Rate	2021	0.000369169	0.000608601	0.000115255
1	Deaths	44566	European Region	3	Both	27	Age-standardized	361	Ascariasis	3	Rate	2021	0.000393905	0.000586891	0.000199415
1	Deaths	100	High-income North America	1	Male	22	All ages	360	Intestinal nematode infections	1	Number	2021	0	0	0
1	Deaths	100	High-income North America	2	Female	22	All ages	360	Intestinal nematode infections	1	Number	2021	0	0	0
1	Deaths	100	High-income North America	3	Both	22	All ages	360	Intestinal nematode infections	1	Number	2021	0	0	0
1	Deaths	100	High-income North America	1	Male	22	All ages	360	Intestinal nematode infections	2	Percent	2021	0	0	0
1	Deaths	100	High-income North America	2	Female	22	All ages	360	Intestinal nematode infections	2	Percent	2021	0	0	0
1	Deaths	100	High-income North America	3	Both	22	All ages	360	Intestinal nematode infections	2	Percent	2021	0	0	0
1	Deaths	100	High-income North America	1	Male	22	All ages	360	Intestinal nematode infections	3	Rate	2021	0	0	0
1	Deaths	100	High-income North America	2	Female	22	All ages	360	Intestinal nematode infections	3	Rate	2021	0	0	0
1	Deaths	100	High-income North America	3	Both	22	All ages	360	Intestinal nematode infections	3	Rate	2021	0	0	0
1	Deaths	100	High-income North America	1	Male	27	Age-standardized	360	Intestinal nematode infections	3	Rate	2021	0	0	0
1	Deaths	100	High-income North America	2	Female	27	Age-standardized	360	Intestinal nematode infections	3	Rate	2021	0	0	0
1	Deaths	100	High-income North America	3	Both	27	Age-standardized	360	Intestinal nematode infections	3	Rate	2021	0	0	0
1	Deaths	100	High-income North America	1	Male	22	All ages	361	Ascariasis	1	Number	2021	0	0	0
1	Deaths	100	High-income North America	2	Female	22	All ages	361	Ascariasis	1	Number	2021	0	0	0
1	Deaths	100	High-income North America	3	Both	22	All ages	361	Ascariasis	1	Number	2021	0	0	0
1	Deaths	100	High-income North America	1	Male	22	All ages	361	Ascariasis	2	Percent	2021	0	0	0
1	Deaths	100	High-income North America	2	Female	22	All ages	361	Ascariasis	2	Percent	2021	0	0	0
1	Deaths	100	High-income North America	3	Both	22	All ages	361	Ascariasis	2	Percent	2021	0	0	0
1	Deaths	100	High-income North America	1	Male	22	All ages	361	Ascariasis	3	Rate	2021	0	0	0
1	Deaths	100	High-income North America	2	Female	22	All ages	361	Ascariasis	3	Rate	2021	0	0	0
1	Deaths	100	High-income North America	3	Both	22	All ages	361	Ascariasis	3	Rate	2021	0	0	0
1	Deaths	100	High-income North America	1	Male	27	Age-standardized	361	Ascariasis	3	Rate	2021	0	0	0
1	Deaths	100	High-income North America	2	Female	27	Age-standardized	361	Ascariasis	3	Rate	2021	0	0	0
1	Deaths	100	High-income North America	3	Both	27	Age-standardized	361	Ascariasis	3	Rate	2021	0	0	0
1	Deaths	44564	Region of the Americas	1	Male	22	All ages	360	Intestinal nematode infections	1	Number	2021	54.03764298	67.68934168	28.98993134
1	Deaths	44564	Region of the Americas	2	Female	22	All ages	360	Intestinal nematode infections	1	Number	2021	53.27288012	67.26961407	30.10707247
1	Deaths	44564	Region of the Americas	3	Both	22	All ages	360	Intestinal nematode infections	1	Number	2021	107.3105231	132.7773215	62.01940298
1	Deaths	44564	Region of the Americas	1	Male	22	All ages	360	Intestinal nematode infections	2	Percent	2021	1.06E-05	1.30E-05	5.72E-06
1	Deaths	44564	Region of the Americas	2	Female	22	All ages	360	Intestinal nematode infections	2	Percent	2021	1.27E-05	1.58E-05	7.19E-06
1	Deaths	44564	Region of the Americas	3	Both	22	All ages	360	Intestinal nematode infections	2	Percent	2021	1.16E-05	1.40E-05	6.65E-06
1	Deaths	44564	Region of the Americas	1	Male	22	All ages	360	Intestinal nematode infections	3	Rate	2021	0.010728471	0.013438838	0.005755574
1	Deaths	44564	Region of the Americas	2	Female	22	All ages	360	Intestinal nematode infections	3	Rate	2021	0.010182363	0.012857643	0.005754544
1	Deaths	44564	Region of the Americas	3	Both	22	All ages	360	Intestinal nematode infections	3	Rate	2021	0.010450231	0.012930267	0.006039641
1	Deaths	44564	Region of the Americas	1	Male	27	Age-standardized	360	Intestinal nematode infections	3	Rate	2021	0.012710545	0.016112403	0.007017651
1	Deaths	44564	Region of the Americas	2	Female	27	Age-standardized	360	Intestinal nematode infections	3	Rate	2021	0.012713106	0.016423658	0.007550352
1	Deaths	44564	Region of the Americas	3	Both	27	Age-standardized	360	Intestinal nematode infections	3	Rate	2021	0.012692387	0.015955663	0.007280633
1	Deaths	44564	Region of the Americas	1	Male	22	All ages	361	Ascariasis	1	Number	2021	54.03764298	67.68934168	28.98993134
1	Deaths	44564	Region of the Americas	2	Female	22	All ages	361	Ascariasis	1	Number	2021	53.27288012	67.26961407	30.10707247
1	Deaths	44564	Region of the Americas	3	Both	22	All ages	361	Ascariasis	1	Number	2021	107.3105231	132.7773215	62.01940298
1	Deaths	44564	Region of the Americas	1	Male	22	All ages	361	Ascariasis	2	Percent	2021	1.06E-05	1.30E-05	5.72E-06
1	Deaths	44564	Region of the Americas	2	Female	22	All ages	361	Ascariasis	2	Percent	2021	1.27E-05	1.58E-05	7.19E-06
1	Deaths	44564	Region of the Americas	3	Both	22	All ages	361	Ascariasis	2	Percent	2021	1.16E-05	1.40E-05	6.65E-06
1	Deaths	44564	Region of the Americas	1	Male	22	All ages	361	Ascariasis	3	Rate	2021	0.010728471	0.013438838	0.005755574
1	Deaths	44564	Region of the Americas	2	Female	22	All ages	361	Ascariasis	3	Rate	2021	0.010182363	0.012857643	0.005754544
1	Deaths	44564	Region of the Americas	3	Both	22	All ages	361	Ascariasis	3	Rate	2021	0.010450231	0.012930267	0.006039641
1	Deaths	44564	Region of the Americas	1	Male	27	Age-standardized	361	Ascariasis	3	Rate	2021	0.012710545	0.016112403	0.007017651
1	Deaths	44564	Region of the Americas	2	Female	27	Age-standardized	361	Ascariasis	3	Rate	2021	0.012713106	0.016423658	0.007550352
1	Deaths	44564	Region of the Americas	3	Both	27	Age-standardized	361	Ascariasis	3	Rate	2021	0.012692387	0.015955663	0.007280633
1	Deaths	261	Southern Africa	1	Male	22	All ages	360	Intestinal nematode infections	1	Number	1990	438.6708982	683.1047212	179.4735027
1	Deaths	261	Southern Africa	2	Female	22	All ages	360	Intestinal nematode infections	1	Number	1990	461.25313	647.575003	189.8089627
1	Deaths	261	Southern Africa	3	Both	22	All ages	360	Intestinal nematode infections	1	Number	1990	899.9240282	1330.632181	458.5787139
1	Deaths	261	Southern Africa	1	Male	22	All ages	360	Intestinal nematode infections	2	Percent	1990	0.000741901	0.001162621	0.000309114
1	Deaths	261	Southern Africa	2	Female	22	All ages	360	Intestinal nematode infections	2	Percent	1990	0.000924736	0.001331192	0.000383836
1	Deaths	261	Southern Africa	3	Both	22	All ages	360	Intestinal nematode infections	2	Percent	1990	0.000825568	0.001238569	0.000420502
1	Deaths	261	Southern Africa	1	Male	22	All ages	360	Intestinal nematode infections	3	Rate	1990	0.959459369	1.494084124	0.392543782
1	Deaths	261	Southern Africa	2	Female	22	All ages	360	Intestinal nematode infections	3	Rate	1990	0.959427407	1.346985344	0.394811241
1	Deaths	261	Southern Africa	3	Both	22	All ages	360	Intestinal nematode infections	3	Rate	1990	0.959442986	1.418637211	0.488908082
1	Deaths	261	Southern Africa	1	Male	27	Age-standardized	360	Intestinal nematode infections	3	Rate	1990	0.603096544	0.932388427	0.254469749
1	Deaths	261	Southern Africa	2	Female	27	Age-standardized	360	Intestinal nematode infections	3	Rate	1990	0.634705561	0.894267096	0.262248302
1	Deaths	261	Southern Africa	3	Both	27	Age-standardized	360	Intestinal nematode infections	3	Rate	1990	0.618503323	0.914018159	0.313693194
1	Deaths	261	Southern Africa	1	Male	22	All ages	361	Ascariasis	1	Number	1990	438.6708982	683.1047212	179.4735027
1	Deaths	261	Southern Africa	2	Female	22	All ages	361	Ascariasis	1	Number	1990	461.25313	647.575003	189.8089627
1	Deaths	261	Southern Africa	3	Both	22	All ages	361	Ascariasis	1	Number	1990	899.9240282	1330.632181	458.5787139
1	Deaths	261	Southern Africa	1	Male	22	All ages	361	Ascariasis	2	Percent	1990	0.000741901	0.001162621	0.000309114
1	Deaths	261	Southern Africa	2	Female	22	All ages	361	Ascariasis	2	Percent	1990	0.000924736	0.001331192	0.000383836
1	Deaths	261	Southern Africa	3	Both	22	All ages	361	Ascariasis	2	Percent	1990	0.000825568	0.001238569	0.000420502
1	Deaths	261	Southern Africa	1	Male	22	All ages	361	Ascariasis	3	Rate	1990	0.959459369	1.494084124	0.392543782
1	Deaths	261	Southern Africa	2	Female	22	All ages	361	Ascariasis	3	Rate	1990	0.959427407	1.346985344	0.394811241
1	Deaths	261	Southern Africa	3	Both	22	All ages	361	Ascariasis	3	Rate	1990	0.959442986	1.418637211	0.488908082
1	Deaths	261	Southern Africa	1	Male	27	Age-standardized	361	Ascariasis	3	Rate	1990	0.603096544	0.932388427	0.254469749
1	Deaths	261	Southern Africa	2	Female	27	Age-standardized	361	Ascariasis	3	Rate	1990	0.634705561	0.894267096	0.262248302
1	Deaths	261	Southern Africa	3	Both	27	Age-standardized	361	Ascariasis	3	Rate	1990	0.618503323	0.914018159	0.313693194
1	Deaths	263	Western Africa	1	Male	22	All ages	360	Intestinal nematode infections	1	Number	2021	686.7147214	1022.558298	349.5211994
1	Deaths	263	Western Africa	2	Female	22	All ages	360	Intestinal nematode infections	1	Number	2021	719.0533907	1055.353925	360.2366771
1	Deaths	263	Western Africa	3	Both	22	All ages	360	Intestinal nematode infections	1	Number	2021	1405.768112	2060.178644	709.7578765
1	Deaths	263	Western Africa	1	Male	22	All ages	360	Intestinal nematode infections	2	Percent	2021	0.000357878	0.000513598	0.000188462
1	Deaths	263	Western Africa	2	Female	22	All ages	360	Intestinal nematode infections	2	Percent	2021	0.000452656	0.000648629	0.000238593
1	Deaths	263	Western Africa	3	Both	22	All ages	360	Intestinal nematode infections	2	Percent	2021	0.000400661	0.000567489	0.000215329
1	Deaths	263	Western Africa	1	Male	22	All ages	360	Intestinal nematode infections	3	Rate	2021	0.323861583	0.482248798	0.16483772
1	Deaths	263	Western Africa	2	Female	22	All ages	360	Intestinal nematode infections	3	Rate	2021	0.321521469	0.47189673	0.161078199
1	Deaths	263	Western Africa	3	Both	22	All ages	360	Intestinal nematode infections	3	Rate	2021	0.322660369	0.472864619	0.162907905
1	Deaths	263	Western Africa	1	Male	27	Age-standardized	360	Intestinal nematode infections	3	Rate	2021	0.206803582	0.302407795	0.109607463
1	Deaths	263	Western Africa	2	Female	27	Age-standardized	360	Intestinal nematode infections	3	Rate	2021	0.220644618	0.319961517	0.114890852
1	Deaths	263	Western Africa	3	Both	27	Age-standardized	360	Intestinal nematode infections	3	Rate	2021	0.213644989	0.308104488	0.112376988
1	Deaths	263	Western Africa	1	Male	22	All ages	361	Ascariasis	1	Number	2021	686.7147214	1022.558298	349.5211994
1	Deaths	263	Western Africa	2	Female	22	All ages	361	Ascariasis	1	Number	2021	719.0533907	1055.353925	360.2366771
1	Deaths	263	Western Africa	3	Both	22	All ages	361	Ascariasis	1	Number	2021	1405.768112	2060.178644	709.7578765
1	Deaths	263	Western Africa	1	Male	22	All ages	361	Ascariasis	2	Percent	2021	0.000357878	0.000513598	0.000188462
1	Deaths	263	Western Africa	2	Female	22	All ages	361	Ascariasis	2	Percent	2021	0.000452656	0.000648629	0.000238593
1	Deaths	263	Western Africa	3	Both	22	All ages	361	Ascariasis	2	Percent	2021	0.000400661	0.000567489	0.000215329
1	Deaths	263	Western Africa	1	Male	22	All ages	361	Ascariasis	3	Rate	2021	0.323861583	0.482248798	0.16483772
1	Deaths	263	Western Africa	2	Female	22	All ages	361	Ascariasis	3	Rate	2021	0.321521469	0.47189673	0.161078199
1	Deaths	263	Western Africa	3	Both	22	All ages	361	Ascariasis	3	Rate	2021	0.322660369	0.472864619	0.162907905
1	Deaths	263	Western Africa	1	Male	27	Age-standardized	361	Ascariasis	3	Rate	2021	0.206803582	0.302407795	0.109607463
1	Deaths	263	Western Africa	2	Female	27	Age-standardized	361	Ascariasis	3	Rate	2021	0.220644618	0.319961517	0.114890852
1	Deaths	263	Western Africa	3	Both	27	Age-standardized	361	Ascariasis	3	Rate	2021	0.213644989	0.308104488	0.112376988
1	Deaths	44577	World Bank Lower Middle Income	1	Male	22	All ages	360	Intestinal nematode infections	1	Number	1990	3997.142557	5531.838414	2100.043744
1	Deaths	44577	World Bank Lower Middle Income	2	Female	22	All ages	360	Intestinal nematode infections	1	Number	1990	4864.686185	6509.687363	2954.216536
1	Deaths	44577	World Bank Lower Middle Income	3	Both	22	All ages	360	Intestinal nematode infections	1	Number	1990	8861.828742	12146.31998	5382.182699
1	Deaths	44577	World Bank Lower Middle Income	1	Male	22	All ages	360	Intestinal nematode infections	2	Percent	1990	0.000407495	0.000562003	0.00021131
1	Deaths	44577	World Bank Lower Middle Income	2	Female	22	All ages	360	Intestinal nematode infections	2	Percent	1990	0.000576698	0.000760615	0.000349762
1	Deaths	44577	World Bank Lower Middle Income	3	Both	22	All ages	360	Intestinal nematode infections	2	Percent	1990	0.000485726	0.000660908	0.000296255
1	Deaths	44577	World Bank Lower Middle Income	1	Male	22	All ages	360	Intestinal nematode infections	3	Rate	1990	0.40702414	0.563300343	0.213844887
1	Deaths	44577	World Bank Lower Middle Income	2	Female	22	All ages	360	Intestinal nematode infections	3	Rate	1990	0.515113152	0.689299464	0.312816847
1	Deaths	44577	World Bank Lower Middle Income	3	Both	22	All ages	360	Intestinal nematode infections	3	Rate	1990	0.460012437	0.630508489	0.279386011
1	Deaths	44577	World Bank Lower Middle Income	1	Male	27	Age-standardized	360	Intestinal nematode infections	3	Rate	1990	0.2985078	0.406949648	0.158709597
1	Deaths	44577	World Bank Lower Middle Income	2	Female	27	Age-standardized	360	Intestinal nematode infections	3	Rate	1990	0.379520603	0.503175519	0.236508549
1	Deaths	44577	World Bank Lower Middle Income	3	Both	27	Age-standardized	360	Intestinal nematode infections	3	Rate	1990	0.337975221	0.45978696	0.207696855
1	Deaths	44577	World Bank Lower Middle Income	1	Male	22	All ages	361	Ascariasis	1	Number	1990	3997.142557	5531.838414	2100.043744
1	Deaths	44577	World Bank Lower Middle Income	2	Female	22	All ages	361	Ascariasis	1	Number	1990	4864.686185	6509.687363	2954.216536
1	Deaths	44577	World Bank Lower Middle Income	3	Both	22	All ages	361	Ascariasis	1	Number	1990	8861.828742	12146.31998	5382.182699
1	Deaths	44577	World Bank Lower Middle Income	1	Male	22	All ages	361	Ascariasis	2	Percent	1990	0.000407495	0.000562003	0.00021131
1	Deaths	44577	World Bank Lower Middle Income	2	Female	22	All ages	361	Ascariasis	2	Percent	1990	0.000576698	0.000760615	0.000349762
1	Deaths	44577	World Bank Lower Middle Income	3	Both	22	All ages	361	Ascariasis	2	Percent	1990	0.000485726	0.000660908	0.000296255
1	Deaths	44577	World Bank Lower Middle Income	1	Male	22	All ages	361	Ascariasis	3	Rate	1990	0.40702414	0.563300343	0.213844887
1	Deaths	44577	World Bank Lower Middle Income	2	Female	22	All ages	361	Ascariasis	3	Rate	1990	0.515113152	0.689299464	0.312816847
1	Deaths	44577	World Bank Lower Middle Income	3	Both	22	All ages	361	Ascariasis	3	Rate	1990	0.460012437	0.630508489	0.279386011
1	Deaths	44577	World Bank Lower Middle Income	1	Male	27	Age-standardized	361	Ascariasis	3	Rate	1990	0.2985078	0.406949648	0.158709597
1	Deaths	44577	World Bank Lower Middle Income	2	Female	27	Age-standardized	361	Ascariasis	3	Rate	1990	0.379520603	0.503175519	0.236508549
1	Deaths	44577	World Bank Lower Middle Income	3	Both	27	Age-standardized	361	Ascariasis	3	Rate	1990	0.337975221	0.45978696	0.207696855
1	Deaths	44567	Eastern Mediterranean Region	1	Male	22	All ages	360	Intestinal nematode infections	1	Number	1990	195.5910358	283.8869787	107.9679891
1	Deaths	44567	Eastern Mediterranean Region	2	Female	22	All ages	360	Intestinal nematode infections	1	Number	1990	251.9454189	358.8299092	154.1695254
1	Deaths	44567	Eastern Mediterranean Region	3	Both	22	All ages	360	Intestinal nematode infections	1	Number	1990	447.5364548	636.347772	278.645139
1	Deaths	44567	Eastern Mediterranean Region	1	Male	22	All ages	360	Intestinal nematode infections	2	Percent	1990	0.000115469	0.000168178	6.38E-05
1	Deaths	44567	Eastern Mediterranean Region	2	Female	22	All ages	360	Intestinal nematode infections	2	Percent	1990	0.000178919	0.000255897	0.000111805
1	Deaths	44567	Eastern Mediterranean Region	3	Both	22	All ages	360	Intestinal nematode infections	2	Percent	1990	0.000144267	0.000207962	9.10E-05
1	Deaths	44567	Eastern Mediterranean Region	1	Male	22	All ages	360	Intestinal nematode infections	3	Rate	1990	0.100651407	0.146088616	0.05556047
1	Deaths	44567	Eastern Mediterranean Region	2	Female	22	All ages	360	Intestinal nematode infections	3	Rate	1990	0.138889103	0.197810956	0.084988515
1	Deaths	44567	Eastern Mediterranean Region	3	Both	22	All ages	360	Intestinal nematode infections	3	Rate	1990	0.119112576	0.169365024	0.07416187
1	Deaths	44567	Eastern Mediterranean Region	1	Male	27	Age-standardized	360	Intestinal nematode infections	3	Rate	1990	0.068163243	0.096872187	0.03837833
1	Deaths	44567	Eastern Mediterranean Region	2	Female	27	Age-standardized	360	Intestinal nematode infections	3	Rate	1990	0.091753757	0.128332465	0.058212663
1	Deaths	44567	Eastern Mediterranean Region	3	Both	27	Age-standardized	360	Intestinal nematode infections	3	Rate	1990	0.079631023	0.111363086	0.051220584
1	Deaths	44567	Eastern Mediterranean Region	1	Male	22	All ages	361	Ascariasis	1	Number	1990	195.5910358	283.8869787	107.9679891
1	Deaths	44567	Eastern Mediterranean Region	2	Female	22	All ages	361	Ascariasis	1	Number	1990	251.9454189	358.8299092	154.1695254
1	Deaths	44567	Eastern Mediterranean Region	3	Both	22	All ages	361	Ascariasis	1	Number	1990	447.5364548	636.347772	278.645139
1	Deaths	44567	Eastern Mediterranean Region	1	Male	22	All ages	361	Ascariasis	2	Percent	1990	0.000115469	0.000168178	6.38E-05
1	Deaths	44567	Eastern Mediterranean Region	2	Female	22	All ages	361	Ascariasis	2	Percent	1990	0.000178919	0.000255897	0.000111805
1	Deaths	44567	Eastern Mediterranean Region	3	Both	22	All ages	361	Ascariasis	2	Percent	1990	0.000144267	0.000207962	9.10E-05
1	Deaths	44567	Eastern Mediterranean Region	1	Male	22	All ages	361	Ascariasis	3	Rate	1990	0.100651407	0.146088616	0.05556047
1	Deaths	44567	Eastern Mediterranean Region	2	Female	22	All ages	361	Ascariasis	3	Rate	1990	0.138889103	0.197810956	0.084988515
1	Deaths	44567	Eastern Mediterranean Region	3	Both	22	All ages	361	Ascariasis	3	Rate	1990	0.119112576	0.169365024	0.07416187
1	Deaths	44567	Eastern Mediterranean Region	1	Male	27	Age-standardized	361	Ascariasis	3	Rate	1990	0.068163243	0.096872187	0.03837833
1	Deaths	44567	Eastern Mediterranean Region	2	Female	27	Age-standardized	361	Ascariasis	3	Rate	1990	0.091753757	0.128332465	0.058212663
1	Deaths	44567	Eastern Mediterranean Region	3	Both	27	Age-standardized	361	Ascariasis	3	Rate	1990	0.079631023	0.111363086	0.051220584
1	Deaths	1	Global	1	Male	22	All ages	360	Intestinal nematode infections	1	Number	2021	1729.333974	2332.331868	1050.939492
1	Deaths	1	Global	2	Female	22	All ages	360	Intestinal nematode infections	1	Number	2021	1743.398643	2313.530157	1087.824284
1	Deaths	1	Global	3	Both	22	All ages	360	Intestinal nematode infections	1	Number	2021	3472.732617	4656.091847	2238.269043
1	Deaths	1	Global	1	Male	22	All ages	360	Intestinal nematode infections	2	Percent	2021	4.59E-05	6.06E-05	2.89E-05
1	Deaths	1	Global	2	Female	22	All ages	360	Intestinal nematode infections	2	Percent	2021	5.77E-05	7.60E-05	3.59E-05
1	Deaths	1	Global	3	Both	22	All ages	360	Intestinal nematode infections	2	Percent	2021	5.11E-05	6.77E-05	3.33E-05
1	Deaths	1	Global	1	Male	22	All ages	360	Intestinal nematode infections	3	Rate	2021	0.043676762	0.058906322	0.026542955
1	Deaths	1	Global	2	Female	22	All ages	360	Intestinal nematode infections	3	Rate	2021	0.044339154	0.058839079	0.027666196
1	Deaths	1	Global	3	Both	22	All ages	360	Intestinal nematode infections	3	Rate	2021	0.044006807	0.059002451	0.028363564
1	Deaths	1	Global	1	Male	27	Age-standardized	360	Intestinal nematode infections	3	Rate	2021	0.049655741	0.067163422	0.029902178
1	Deaths	1	Global	2	Female	27	Age-standardized	360	Intestinal nematode infections	3	Rate	2021	0.052935355	0.070729855	0.032584786
1	Deaths	1	Global	3	Both	27	Age-standardized	360	Intestinal nematode infections	3	Rate	2021	0.051228158	0.068823319	0.032609904
1	Deaths	1	Global	1	Male	22	All ages	361	Ascariasis	1	Number	2021	1729.333974	2332.331868	1050.939492
1	Deaths	1	Global	2	Female	22	All ages	361	Ascariasis	1	Number	2021	1743.398643	2313.530157	1087.824284
1	Deaths	1	Global	3	Both	22	All ages	361	Ascariasis	1	Number	2021	3472.732617	4656.091847	2238.269043
1	Deaths	1	Global	1	Male	22	All ages	361	Ascariasis	2	Percent	2021	4.59E-05	6.06E-05	2.89E-05
1	Deaths	1	Global	2	Female	22	All ages	361	Ascariasis	2	Percent	2021	5.77E-05	7.60E-05	3.59E-05
1	Deaths	1	Global	3	Both	22	All ages	361	Ascariasis	2	Percent	2021	5.11E-05	6.77E-05	3.33E-05
1	Deaths	1	Global	1	Male	22	All ages	361	Ascariasis	3	Rate	2021	0.043676762	0.058906322	0.026542955
1	Deaths	1	Global	2	Female	22	All ages	361	Ascariasis	3	Rate	2021	0.044339154	0.058839079	0.027666196
1	Deaths	1	Global	3	Both	22	All ages	361	Ascariasis	3	Rate	2021	0.044006807	0.059002451	0.028363564
1	Deaths	1	Global	1	Male	27	Age-standardized	361	Ascariasis	3	Rate	2021	0.049655741	0.067163422	0.029902178
1	Deaths	1	Global	2	Female	27	Age-standardized	361	Ascariasis	3	Rate	2021	0.052935355	0.070729855	0.032584786
1	Deaths	1	Global	3	Both	27	Age-standardized	361	Ascariasis	3	Rate	2021	0.051228158	0.068823319	0.032609904
1	Deaths	44565	South-East Asia Region	1	Male	22	All ages	360	Intestinal nematode infections	1	Number	2021	199.4213205	242.0697101	134.1258627
1	Deaths	44565	South-East Asia Region	2	Female	22	All ages	360	Intestinal nematode infections	1	Number	2021	215.6263873	256.5156041	109.0261068
1	Deaths	44565	South-East Asia Region	3	Both	22	All ages	360	Intestinal nematode infections	1	Number	2021	415.0477078	494.5348914	237.2991124
1	Deaths	44565	South-East Asia Region	1	Male	22	All ages	360	Intestinal nematode infections	2	Percent	2021	2.09E-05	2.53E-05	1.34E-05
1	Deaths	44565	South-East Asia Region	2	Female	22	All ages	360	Intestinal nematode infections	2	Percent	2021	2.95E-05	3.48E-05	1.48E-05
1	Deaths	44565	South-East Asia Region	3	Both	22	All ages	360	Intestinal nematode infections	2	Percent	2021	2.46E-05	2.91E-05	1.35E-05
1	Deaths	44565	South-East Asia Region	1	Male	22	All ages	360	Intestinal nematode infections	3	Rate	2021	0.019066668	0.023144279	0.012823771
[truncated: 22,193 more rows]
